# Supplementary material for: Causal mediation of plasma metabolomics in pancreatitis: A Mendelian randomization study
Source: Medicine (Baltimore). 2025 Jun 6;104(23):e42557. doi: 10.1097/MD.0000000000042557 (PMC12151046; doi:10.1097/MD.0000000000042557)
Supplement: Supplementary file 1 [file medi-104-e42557-s001.xlsx]

## Sheet: Supplementary data 1 
Data sources for the Mendelian Randomisation analysis in the current study
Phenotypes	Consortium	Sample size	Population	Download
AP	FinnGen	368428	European	https://storage.googleapis.com/finngen-public-data-r10/summary_stats/finngen_R10_K11_ACUTPANC.gz
CP	FinnGen	365516	European	https://storage.googleapis.com/finngen-public-data-r10/summary_stats/finngen_R10_K11_CHRONPANC.gz
AAP	FinnGen	42181	European	https://storage.googleapis.com/finngen-public-data-r10/summary_stats/finngen_R10_ALCOPANCACU.gz
ACP	FinnGen	412181	European	https://storage.googleapis.com/finngen-public-data-r10/summary_stats/finngen_R10_ALCOPANCCHRON.gz
BMI	MRC-IEU	461460	European	https://gwas.mrcieu.ac.uk/datasets/ukb-b-19953/
cholelithiasis	MRC-IEU	462933	European	https://gwas.mrcieu.ac.uk/datasets/ukb-b-18700/
H	MRC-IEU	462117	European	https://gwas.mrcieu.ac.uk/datasets/ukb-b-15590/
IBD	IIBDGC	34652	European	https://gwas.mrcieu.ac.uk/datasets/ieu-a-31/
T2DM	MRC-IEU	462933	European	https://gwas.mrcieu.ac.uk/datasets/ukb-b-13806/
HLP	NA	394222	European	https://www.ebi.ac.uk/gwas/studies/GCST90104003
AP,acute pancreatitis;CP,chronic pancreatitis;AAP,alcohol-induced acute pancreatitis;ACP,Alcohol-induced chronic pancreatitis;H,Hip circumference;T2DM,type 2 diabetes;BMI,Body mass index;HLP,hyperlipidemia;MRC-IEU,MRC Integrative Epidemiology Unit,IIBDGC:International Inflammatory Bowel Disease Genetics Consortium

## Sheet: Supplementary data 2
Mendelian randomization associations between serum metabolites, plasma metabolite ratios, and four phenotypes of pancreatitis.
id.exposure	out1£¨CP)	out2£¨AP)	out3(ACP)	out4(AAP)
Benzoate levels	0.0389529	0.222785	0.0045116	0.818906
Maltotriose levels	0.541137	0.456137	0.109338	0.00605517
Glycerophosphorylcholine (GPC) levels	0.010751	0.156955	0.070987	0.193791
Maleate levels	0.712695	0.232184	0.931337	0.0338061
Isovalerate (i5:0) levels	0.0718024	0.410123	0.00804488	0.523386
Palmitoylcarnitine levels (Metabolon platform)	0.59396	0.185573	0.0293384	0.109565
3-hydroxymyristate levels	0.109376	0.711492	0.0474699	0.377151
3-hydroxyoctanoate levels	0.160903	0.0278208	0.327318	0.816853
Indoleacetate levels	0.814973	0.0486442	0.136	0.241128
EDTA levels	0.138334	0.202187	0.0130159	0.053488
1-methylhistidine levels	0.0160207	0.796134	0.204224	0.486704
Trigonelline levels	0.610636	0.0303286	0.135755	0.0104487
3-hydroxylaurate levels	0.57492	0.0878317	0.00179287	0.593569
Propionylglycine levels	0.0407485	0.851098	0.621566	0.110591
N-acetylisoleucine levels	0.988147	0.0122212	0.737	0.509715
N-acetylthreonine levels	0.106479	0.101856	0.0260621	0.241189
1-stearoyl-gpc (18:0) levels	0.104296	0.00240943	0.21148	0.00783792
1-palmitoyl-GPC (16:0) levels	0.0349698	0.109591	0.0668243	0.142377
Alpha-hydroxyisovalerate levels	0.000324185	0.101165	0.00590472	0.585154
Laurylcarnitine levels	0.126853	0.319049	0.0434938	0.127812
Gamma-glutamylmethionine levels	0.0425181	0.652636	0.304964	0.105736
Epiandrosterone sulfate levels	0.202816	0.348338	0.0218682	0.209454
N1-methylinosine levels	0.730021	0.238272	0.132239	0.0315644
5,6-dihydrouridine levels	0.127275	0.00179508	0.314983	0.571024
Phenol sulfate levels	0.0113644	0.0294238	0.00179639	0.0666314
Oleoylcarnitine levels	0.0369302	0.130553	0.00906698	0.0117483
1-palmitoleoyl-GPC (16:1) levels	0.0499504	0.0685308	0.0752257	0.360972
Gamma-glutamyl-2-aminobutyrate levels	0.50578	0.0488714	0.776999	0.980574
Glutamine degradant levels	0.0367957	0.0147657	0.187539	0.59856
2-hydroxy-3-methylvalerate levels	0.0105764	0.63914	0.193691	0.62261
1-arachidonoyl-gpc (20:4n6) levels	0.0204015	0.00237944	0.038208	0.180349
1-arachidonoyl-GPE (20:4n6) levels	0.0832474	0.0274196	0.259266	0.88778
1-palmitoyl-GPE (16:0) levels	0.780192	0.0948572	0.321213	0.044308
1-oleoyl-GPE (18:1) levels	0.219459	0.714621	0.271553	0.0313939
Catechol sulfate levels	0.659756	0.13025	0.0332678	0.95132
Glycolithocholate sulfate levels	0.451922	0.983172	0.372295	0.0369579
4-ethylphenylsulfate levels	0.648298	0.0107767	0.508588	0.292443
1-stearoyl-2-oleoyl-GPE (18:0/18:1) levels	0.339063	0.0367911	0.952511	0.0854375
5alpha-pregnan-3beta,20alpha-diol disulfate levels	0.461743	0.774138	0.0457159	0.703661
1-palmitoyl-2-linoleoyl-GPE (16:0/18:2) levels	0.116792	0.0160179	0.0964031	0.682464
Sphinganine-1-phosphate levels	0.000195877	0.007629	0.00243857	0.0445223
Glycosyl-N-stearoyl-sphingosine (d18:1/18:0) levels	0.622497	0.0303659	0.522705	0.0278004
Androstenediol (3beta,17beta) disulfate (2) levels	0.580036	0.575754	0.217035	0.0493487
5alpha-androstan-3alpha,17beta-diol monosulfate (1) levels	0.732782	0.446217	0.214959	0.0476668
Androstenediol (3beta,17beta) monosulfate (2) levels	0.00964406	0.255648	0.00268549	0.919621
13-HODE + 9-HODE levels	0.789587	0.50845	0.108934	0.026136
Ergothioneine levels	0.038398	0.726481	0.256111	0.712285
3-methylglutaconate levels	0.408739	0.0108633	0.313331	0.727268
2R,3R-dihydroxybutyrate levels	0.854551	0.0137432	0.955247	0.206276
4-hydroxyglutamate levels	0.12798	0.847134	0.0296275	0.0983138
4-hydroxy-2-oxoglutaric acid levels	0.876507	0.0351812	0.802232	0.00455306
Glycoursodeoxycholate levels	0.233447	0.409504	0.911642	0.033186
Eicosanedioate (C20-DC) levels	0.198794	0.906314	0.0165522	0.818153
Oleoyl-linoleoyl-glycerol (18:1/18:2) [2] levels	0.0794948	0.29834	0.0331977	0.888719
N-methyltaurine levels	0.0700684	0.528229	0.00821503	0.047479
N-acetylcarnosine levels	0.0840216	0.0952626	0.44407	0.0267364
Guaiacol sulfate levels	0.241698	0.143136	0.831716	0.0392348
Sphingomyelin (d18:1/14:0, d16:1/16:0) levels	0.857731	0.0291029	0.813378	0.343934
3-acetylphenol sulfate levels	0.0173502	0.214513	0.0680526	0.449041
N-acetylalliin levels	0.285573	0.459014	0.311339	0.0403178
3-(3-hydroxyphenyl)propionate sulfate levels	0.924203	0.024278	0.926765	0.226049
1-linolenoyl-GPC (18:3) levels	0.723473	0.0220139	0.81146	0.671064
Octadecenedioylcarnitine (C18:1-DC) levels	0.0302619	0.519831	0.179744	0.804146
Methyl glucopyranoside (alpha + beta) levels	0.0961351	0.0269488	0.0621577	0.926821
1-dihomo-linolenylglycerol (20:3) levels	0.407873	0.442571	0.0309468	0.197243
Vanillactate levels	0.270984	0.568363	0.0259531	0.962995
Ethylparaben sulfate levels	0.808825	0.0742804	0.998277	0.00107291
3-methoxycatechol sulfate (2) levels	0.00289739	0.621767	0.249899	0.811628
C-glycosyltryptophan levels	0.16106	0.0172511	0.754092	0.067745
3-hydroxyhexanoate levels	0.13008	0.0323748	0.0752453	0.23744
Sphingomyelin (d17:1/16:0, d18:1/15:0, d16:1/17:0) levels	0.0181326	0.990448	0.0173788	0.0262274
N-acetylglucosamine/n-acetylgalactosamine levels	0.351315	0.115522	0.442313	0.0282701
Glycochenodeoxycholate 3-sulfate levels	0.496138	0.170158	0.0336572	0.932999
Linoleoyl ethanolamide levels	0.0177024	0.0376513	0.0733462	0.811014
1,2-dilinoleoyl-GPC (18:2/18:2) levels	0.0292087	0.532948	0.075391	0.749573
Nonanoylcarnitine (C9) levels	0.714343	0.687467	0.808619	0.00584325
2-hydroxybutyrate/2-hydroxyisobutyrate levels	0.148006	0.762933	0.0348657	0.614397
Sphingomyelin (d18:2/24:1, d18:1/24:2) levels	0.00788015	0.173207	0.000480687	0.00549016
Behenoyl dihydrosphingomyelin (d18:0/22:0) levels	0.610368	0.169314	0.0407785	0.771126
1-palmitoyl-2-arachidonoyl-GPI (16:0/20:4) levels	0.268309	0.0488632	0.878467	0.433926
1-stearoyl-2-linoleoyl-GPI (18:0/18:2) levels	0.00915184	0.49404	0.051022	0.687644
1-stearoyl-2-oleoyl-GPI (18:0/18:1) levels	0.267038	0.121057	0.00554349	0.0120378
1-myristoyl-2-arachidonoyl-GPC (14:0/20:4) levels	0.145198	0.0461999	0.187649	0.161617
1-oleoyl-2-docosahexaenoyl-GPC (18:1/22:6) levels	0.0267851	0.159234	0.163588	0.772152
1-oleoyl-2-linoleoyl-GPE (18:1/18:2) levels	0.0182125	0.110744	0.231406	0.451694
Oleoylcholine levels	0.0602632	0.246999	0.0365964	0.352076
Arachidonoylcholine levels	0.353333	0.0373438	0.125046	0.270183
2-methylserine levels	0.185449	0.0197838	0.141151	0.428589
Ascorbic acid 2-sulfate levels	0.0936615	0.863545	0.0140168	0.841316
Pimeloylcarnitine/3-methyladipoylcarnitine (C7-DC) levels	0.00267256	0.372866	0.0129214	0.913054
Linoleoyl-arachidonoyl-glycerol (18:2/20:4) [1] levels	0.491387	0.0305053	0.773471	0.890084
Hexadecadienoate (16:2n6) levels	0.0253785	0.0790527	0.0236354	0.0369249
4-hydroxyphenylacetylglutamine levels	0.942166	0.0191598	0.60332	0.0516818
Gamma-glutamyl-alpha-lysine levels	0.0894055	0.083601	0.0116595	0.825276
2,3-dihydroxy-2-methylbutyrate levels	0.768545	0.36316	0.0279786	0.831698
N-palmitoyl-heptadecasphingosine (d17:1/16:0) levels	0.000603879	0.141741	0.00264024	0.0115244
Ceramide (d18:1/14:0, d16:1/16:0) levels	0.12293	0.381899	0.140804	0.0101153
Sphingomyelin (d18:0/20:0, d16:0/22:0) levels	0.633571	0.643855	0.00990185	0.957302
Sphingomyelin (d18:2/23:1) levels	0.73062	0.257931	0.454331	0.0283743
Sphingomyelin (d18:1/19:0, d19:1/18:0) levels	0.0414215	0.491955	0.309863	0.915883
Carotene diol (1) levels	0.0130255	0.132297	0.0131451	0.485368
2-butenoylglycine levels	0.0473181	0.69413	0.718885	0.485368
3-hydroxyphenylacetoylglutamine levels	0.0307107	0.117698	0.111808	0.338962
Hydroxyasparagine levels	0.431603	0.836429	0.372734	0.0056707
N-methylhydroxyproline levels	0.0913069	0.516319	0.048718	0.794711
Glucuronide of piperine metabolite C17H21NO3 (3) levels	0.379109	0.102718	0.0140772	0.309107
N-lactoyl phenylalanine levels	0.632726	0.0342893	0.500973	0.676401
N-lactoyl isoleucine levels	0.37628	0.0321659	0.872273	0.172737
Delta-CEHC levels	0.014945	0.356991	0.0189341	0.355295
Glucuronide of piperine metabolite C17H21NO3 (4) levels	0.533185	0.263705	0.00411791	0.137144
2-naphthol sulfate levels	0.270301	0.104178	0.286017	0.0304295
11beta-hydroxyandrosterone glucuronide levels	0.651604	0.237572	0.590307	0.0263163
Cholic acid glucuronide levels	0.691753	0.0294897	0.679286	0.735031
Succinoyltaurine levels	0.112922	0.00221114	0.0257139	0.46727
Pregnenetriol disulfate levels	0.297752	0.0492618	0.0167012	0.376513
Deoxycholic acid 12-sulfate levels	0.0134255	0.208934	0.0304436	0.858097
Vanillic acid glycine levels	0.0133838	0.276578	0.232739	0.687825
Metabolonic lactone sulfate levels	0.158096	0.505342	0.0414068	0.775588
Erucate (22:1n9) levels	0.385745	0.474436	0.0186081	0.0644144
Gamma-glutamyltyrosine levels	0.0346316	0.000176238	0.0204151	0.961998
Alpha-tocopherol levels	0.916196	0.683767	0.572166	0.0347808
Butyrate/isobutyrate (4:0) levels	0.184883	0.0373387	0.520174	0.100651
Anthranilate levels	0.0241028	0.0866231	0.055501	0.728788
Taurodeoxycholate levels	0.018524	0.385891	0.331938	0.476858
4-hydroxyphenylacetate levels	0.686329	0.00842599	0.354513	0.0538839
Arachidonate (20:4n6) levels	0.0298048	0.738994	0.318478	0.150895
Succinate levels	0.0311703	0.0628748	0.552064	0.221109
Gluconate levels	0.0988355	0.0291811	0.203093	0.137813
Sphinganine levels	0.652614	0.0296557	0.551995	0.367201
Orotate levels	0.935299	0.0163979	0.261162	0.363407
Inosine levels	0.0378806	0.28665	0.838392	0.777034
Palmitate (16:0) levels	0.0434058	0.701494	0.255705	0.646544
Nicotinamide levels	0.311287	0.725185	0.02563	0.414912
Uridine levels	0.405499	0.0274911	0.55455	0.728793
Trans-urocanate levels	0.0125877	0.413606	0.0603272	0.994839
Spermidine levels	0.334723	0.512535	0.0471513	0.291783
Caprate (10:0) levels	0.0398508	0.992481	0.271982	0.665873
Cytidine levels	0.510051	0.0315294	0.767876	0.00474126
Mannose levels	0.417471	0.0283793	0.503084	0.941011
Blood sugar levels	0.0546967	0.015911	0.118286	0.0792159
Pseudouridine levels	0.301946	0.0684918	0.115739	0.0185759
Dihydroorotate levels	0.25442	0.879074	0.0428932	0.198002
Sucrose levels	0.521115	0.00669108	0.106379	0.154139
Pentadecanoate (15:0) levels	0.174683	0.476358	0.194323	0.0332936
X-11315 levels	0.14402	0.562907	0.0309837	0.400728
X-11795 levels	0.0405613	0.156351	0.270653	0.949145
X-11843 levels	0.0476083	0.742104	0.0853505	0.877382
X-12104 levels	0.0920956	0.595215	0.0071551	0.966783
X-12407 levels	0.794694	0.548018	0.210172	0.0295865
X-12544 levels	0.109214	0.223722	0.0305314	0.139927
X-12851 levels	0.584902	0.694015	0.0402975	0.92186
X-13007 levels	0.680362	0.38554	0.747892	0.0262366
X-17146 levels	0.968222	0.516406	0.70481	0.0116771
X-17335 levels	0.457233	0.388688	0.0445868	0.191428
X-16580 levels	0.127003	0.892376	0.346183	0.0395811
X-17325 levels	0.486439	0.0389456	0.716833	0.0187136
X-15728 levels	0.19931	0.0122324	0.242268	0.058693
X-16124 levels	0.405134	0.222474	0.0129672	0.114807
X-17346 levels	0.165912	0.660109	0.0130922	0.132607
X-17685 levels	0.547878	0.525964	0.849791	0.04943
X-21355 levels	0.0285177	0.820588	0.915677	0.101869
X-21258 levels	0.00467216	0.500756	0.0320363	0.284948
X-19438 levels	0.042904	0.826634	0.171781	0.789373
X-21607 levels	0.147358	0.706201	0.0179549	0.482835
X-21834 levels	0.15372	0.0695704	0.0265926	0.0747092
X-23639 levels	0.00740768	0.794516	0.250776	0.329455
X-21845 levels	0.841483	0.0312959	0.787074	0.634736
X-23644 levels	0.257011	0.868643	0.736203	0.026691
X-22162 levels	0.29195	0.672789	0.827762	0.0136184
X-23974 levels	0.490786	0.0447727	0.9817	0.164362
X-24456 levels	0.0168507	0.0459522	0.00152888	0.0154191
X-24556 levels	0.00649624	0.342963	0.0697489	0.804785
X-24307 levels	0.0942918	0.609174	0.023989	0.401752
X-24795 levels	0.0388936	0.339435	0.0280687	0.894417
X-24585 levels	0.834059	0.32015	0.984061	0.0244842
X-25422 levels	0.652078	GCST90200661	0.645018	0.0417751
X-25790 levels	0.0208191	0.192054	0.125643	0.460435
N-acetyltyrosine levels	0.028553	0.41049	0.0801835	0.799449
Bilirubin (E,E) levels	0.868018	0.0288708	0.554751	0.455395
Bilirubin degradation product, C17H18N2O4 (2) levels	0.300555	0.00348839	0.8346	0.865228
Bilirubin (z,z) levels	0.936577	0.0100807	0.447837	0.751534
Biliverdin levels	0.51243	0.00781735	0.859598	0.706618
X-19141 levels	0.0351518	0.595271	0.100465	0.412124
Alpha-ketoglutarate to succinate ratio	0.0577481	0.869162	0.0301767	0.158616
S-adenosylhomocysteine (SAH) to leucine ratio	0.394842	0.266593	0.834314	0.0102696
N-acetylputrescine to (N(1) + N(8))-acetylspermidine ratio	0.605546	0.6928	0.51245	0.0313311
Adenosine 3',5'-cyclic monophosphate (cAMP) to taurocholate ratio	0.0462192	0.682863	0.608925	0.30049
Adenosine 5'-diphosphate (ADP) to Adenosine 5'-monophosphate (AMP) ratio	0.020008	0.584265	0.0943325	0.943553
Adenosine 5'-diphosphate (ADP) to fructose ratio	0.000455741	0.0742308	0.00144806	0.0620429
Arginine to ornithine ratio	0.00963637	0.082743	0.0990034	0.140316
Adenosine 5'-monophosphate (AMP) to alanine ratio	0.0781048	0.0716144	0.0171537	0.0724419
Arginine to citrulline ratio	0.241572	0.563988	0.620579	0.0192129
Cortisone to cortisol ratio	0.774559	0.228725	0.96889	0.0493267
Glycine to pyridoxal ratio	0.365717	0.0023397	0.526576	0.915329
Phosphate to alanine ratio	0.391034	0.0895946	0.290617	0.0206365
Phosphate to glucose ratio	0.171016	0.378026	0.0384638	0.409935
Uridine to pseudouridine ratio	0.00461405	0.546799	0.0859955	0.0383319
Cysteine to alanine ratio	0.0138012	0.183778	0.0539938	0.450478
5-oxoproline to citrate ratio	0.0376942	0.0643508	0.00303386	0.489053
Oleoyl-linoleoyl-glycerol (18:1 to 18:2) [2] to linoleoyl-arachidonoyl-glycerol (18:2 to 20:4) [1] ratio	0.0268705	0.120155	0.0161144	0.104286
Oleoyl-linoleoyl-glycerol (18:1 to 18:2) [2] to linoleoyl-arachidonoyl-glycerol (18:2 to 20:4) [2] ratio	0.0866593	0.00174092	0.0526818	0.353529
5-methylthioadenosine (MTA) to phosphate ratio	0.0227987	0.549108	0.377616	0.923925
Spermidine to choline ratio	0.0412509	0.475684	0.0493665	0.296568
Adenosine 5'-diphosphate (ADP) to oxalate (ethanedioate) ratio	0.39774	0.94697	0.013081	0.689352
Adenosine 5'-monophosphate (AMP) to arginine ratio	0.982084	0.537777	0.451749	0.0178731
Adenosine 5'-monophosphate (AMP) to aspartate ratio	0.169394	0.237858	0.0444968	0.943274
Adenosine 5'-monophosphate (AMP) to asparagine ratio	0.810003	0.0467128	0.970382	0.00989177
Adenosine 5'-monophosphate (AMP) to isoleucine ratio	0.0134706	0.151888	0.109779	0.454356
Aspartate to N-acetylglucosamine to N-acetylgalactosamine ratio	0.139057	0.0548768	0.0241282	0.801879
Phenylpyruvate to 4-hydroxyphenylpyruvate ratio	0.413152	0.824568	0.995093	0.00399672
Cholesterol to cortisol ratio	0.898197	0.0464928	0.357074	0.0427877
Taurine to cysteine ratio	GCST90200893	0.432525	0.10975	0.0278365
Citrulline to ornithine ratio	0.0790296	0.185677	0.0231319	0.333653
Phosphate to linoleoyl-arachidonoyl-glycerol (18:2 to 20:4) [1] ratio	0.0407639	0.133867	0.176064	0.659774
Glucose to glycerol ratio	0.00120529	0.515567	0.00273429	0.560201
Glucose to sucrose ratio	0.107698	0.916382	0.0338451	0.801523
Fructose to sucrose ratio	0.378497	0.106935	0.562401	0.00756097
Alpha-ketobutyrate to pyruvate ratio	0.182323	0.634613	0.00110273	0.0646747
Glutamate to alanine ratio	0.0264344	0.94524	0.153467	0.690393
Leucine to N-palmitoyl-sphingosine (d18:1 to 16:0) ratio	0.783353	0.120798	0.950959	0.0430869
Adenosine 5'-monophosphate (AMP) to urate ratio	0.00715023	0.243405	0.174013	0.062041
Arachidonate (20:4n6) to linoleate (18:2n6) ratio	0.0344534	0.138762	0.10499	0.933864
Caffeine to linoleate (18:2n6) ratio	0.493446	0.135983	0.479399	0.0341241
Paraxanthine to linoleate (18:2n6) ratio	0.708113	0.377749	0.0122289	0.51959
Cholesterol to linoleoyl-arachidonoyl-glycerol (18:2 to 20:4) [1] ratio	0.038207	0.00974162	0.537044	0.0613516
Cholesterol to benzoate ratio	0.0324683	0.384618	0.0264078	0.370467
Histidine to alanine ratio	0.00251332	0.420112	0.00137415	0.661691
Alanine to asparagine ratio	0.139398	0.182864	0.0785878	0.00547834
Salicylate to oxalate (ethanedioate) ratio	0.91458	0.209195	0.456881	0.0112535
Glucose to N-palmitoyl-sphingosine (d18:1 to 16:0) ratio	0.675727	0.957034	0.248827	0.032905

## Sheet: Supplementary data 3
The impact of 53 plasma metabolites and 22 plasma metabolite ratios on the outcome of pancreatitis.
Outcome	Exposure	nSNP	MR_test	P_value	Pleiotropy_test	P for pleiotropy	Cochran's Q test	I2	P for heterogeneity	beta	se	OR(P_value)
AAP	4-hydroxy-2-oxoglutaric acid levels	48	Inverse variance weighted	0.00455306			Inverse variance weighted	0.0886503	0.299664	-0.264987	0.0934018	0.767(P=0.00455306379927847)
		48	Weighted median	0.00599733	MR egger	0.468733	MR Egger	0.0976907	0.284147	-0.346191	0.125982	0.707(P=0.00599732964421806)
	Ethylparaben sulfate levels	32	Inverse variance weighted	0.00107291			Inverse variance weighted	0	0.773238	-0.325041	0.0993805	0.722(P=0.00107291018880788)
		32	Weighted median	0.00300613	MR egger	0.675542	MR Egger	0	0.739604	-0.450315	0.151769	0.637(P=0.00300613350808296)
	Nonanoylcarnitine (C9) levels	34	Inverse variance weighted	0.00584325			Inverse variance weighted	0	0.954824	-0.11437	0.0414918	0.892(P=0.00584325197278238)
		34	Weighted median	0.0262203	MR egger	0.232156	MR Egger	0	0.965258	-0.141713	0.0637503	0.868(P=0.0262203390858155)
	Sphingomyelin (d18:2/24:1, d18:1/24:2) levels	52	Inverse variance weighted	0.00549016			Inverse variance weighted	0	0.693139	-0.264383	0.0952122	0.768(P=0.0054901648799072)
		52	Weighted median	0.025293	MR egger	0.134199	MR Egger	0	0.743487	-0.315233	0.140924	0.73(P=0.0252929860610588)
	1-stearoyl-2-oleoyl-GPI (18:0/18:1) levels	49	Inverse variance weighted	0.0120378			Inverse variance weighted	0	0.873565	0.140239	0.055849	1.151(P=0.0120377984013387)
		49	Weighted median	0.0369227	MR egger	0.435535	MR Egger	0	0.866744	0.196925	0.0943751	1.218(P=0.0369227317510317)
	Hexadecadienoate (16:2n6) levels	45	Inverse variance weighted	0.0369249			Inverse variance weighted	0	0.744827	-0.17547	0.0840939	0.839(P=0.0369248638609658)
		45	Weighted median	0.0457938	MR egger	0.541574	MR Egger	0	0.723269	-0.268239	0.134302	0.765(P=0.045793808000213)
	Sphingomyelin (d18:2/23:1) levels	49	Inverse variance weighted	0.0283743			Inverse variance weighted	0.045617	0.38271	-0.167663	0.0764861	0.846(P=0.0283743439166904)
		49	Weighted median	0.0378034	MR egger	0.699857	MR Egger	0.0625085	0.350205	-0.244744	0.117836	0.783(P=0.0378034333073075)
	X-17325 levels	50	Inverse variance weighted	0.0187136			Inverse variance weighted	0.185347	0.132047	-0.177607	0.0755393	0.837(P=0.0187136118421709)
		50	Weighted median	0.0211625	MR egger	0.543769	MR Egger	0.195756	0.12014	-0.254532	0.110423	0.775(P=0.0211624509161918)
	X-23644 levels	28	Inverse variance weighted	0.026691			Inverse variance weighted	0	0.878057	-0.269719	0.121714	0.764(P=0.0266909772853138)
		28	Weighted median	0.0282234	MR egger	0.70074	MR Egger	0	0.851909	-0.374468	0.170665	0.688(P=0.0282234294409431)
	Adenosine 5'-monophosphate (AMP) to asparagine ratio	44	Inverse variance weighted	0.00989177			Inverse variance weighted	0	0.604867	0.221243	0.0857667	1.248(P=0.00989177292445332)
		44	Weighted median	0.0211659	MR egger	0.994326	MR Egger	0	0.561849	0.306603	0.133016	1.359(P=0.0211659393727655)
	Taurine to cysteine ratio	41	Inverse variance weighted	0.0278365			Inverse variance weighted	0.15444	0.198956	-0.236298	0.107429	0.79(P=0.027836505740097)
		41	Weighted median	0.0273915	MR egger	0.693396	MR Egger	0.172244	0.174568	-0.339569	0.153937	0.712(P=0.0273914519164393)
	Fructose to sucrose ratio	52	Inverse variance weighted	0.00756097			Inverse variance weighted	0	0.861094	-0.20206	0.0756476	0.817(P=0.00756096983144669)
		52	Weighted median	0.0178506	MR egger	0.903072	MR Egger	0	0.837229	-0.274045	0.115694	0.76(P=0.0178505744473456)
	Salicylate to oxalate (ethanedioate) ratio	26	Inverse variance weighted	0.0112535			Inverse variance weighted	0	0.838067	-0.308402	0.121671	0.735(P=0.0112534850784424)
		26	Weighted median	0.0198925	MR egger	0.158117	MR Egger	0	0.888842	-0.380127	0.163259	0.684(P=0.0198924920285504)
ACP	Benzoate levels	78	Inverse variance weighted	0.0045116			Inverse variance weighted	0.0164749	0.437606	-0.0467369	0.0164568	0.954(P=0.00451160222718778)
		78	Weighted median	0.0345913	MR egger	0.198724	MR Egger	0.00777743	0.459273	-0.0524536	0.0248229	0.949(P=0.0345912908102085)
	3-hydroxylaurate levels	29	Inverse variance weighted	0.00179287			Inverse variance weighted	0.312104	0.0571557	-0.226862	0.0726525	0.797(P=0.00179286601479767)
		29	Weighted median	0.0280404	MR egger	0.21721	MR Egger	0.29745	0.071292	-0.207688	0.0945444	0.812(P=0.0280403521031435)
	Phenol sulfate levels	44	Inverse variance weighted	0.00179639			Inverse variance weighted	0	0.994609	-0.136538	0.0437344	0.872(P=0.001796389428372)
		44	Weighted median	0.0314604	MR egger	0.77813	MR Egger	0	0.992709	-0.142112	0.0660618	0.868(P=0.0314603522526448)
	Oleoylcarnitine levels	41	Inverse variance weighted	0.00906698			Inverse variance weighted	0	0.50089	0.154294	0.0591275	1.167(P=0.00906698329186566)
		41	Weighted median	0.0335968	MR egger	0.529996	MR Egger	0	0.473748	0.188131	0.0885373	1.207(P=0335968474385669)
	Oleoyl-linoleoyl-glycerol (18:1/18:2) [2] levels	46	Inverse variance weighted	0.0331977			Inverse variance weighted	0.141049	0.209145	0.12463	0.0585206	1.133(P=0.0331977008647498)
		46	Weighted median	0.0066747	MR egger	0.0742639	MR Egger	0.0963212	0.289878	0.232233	0.085611	1.261(P=0.00667469753707421)
	N-methyltaurine levels	45	Inverse variance weighted	0.00821503			Inverse variance weighted	0.0990746	0.284834	-0.136407	0.0516085	0.872(P=0.00821502536943943)
		45	Weighted median	0.0101383	MR egger	0.0568801	MR Egger	0.041145	0.394386	-0.189094	0.0735468	0.828(P=0.0101383483506318)
	1-dihomo-linolenylglycerol (20:3) levels	48	Inverse variance weighted	0.0309468			Inverse variance weighted	0	0.719986	0.101172	0.0468875	1.106(P=0.030946777100433)
		48	Weighted median	0.0363512	MR egger	0.0784539	MR Egger	0	0.846194	0.165805	0.0792199	1.18(P=0.0363512163318965)
	Sphingomyelin (d18:2/24:1, d18:1/24:2) levels	52	Inverse variance weighted	0.000480687			Inverse variance weighted	0	0.901351	-0.241938	0.0692976	0.785(P=0.000480686724959851)
		52	Weighted median	0.00184275	MR egger	0.34442	MR Egger	0	0.902192	-0.308427	0.0990304	0.735(P=.00184275001551333)
	1-stearoyl-2-oleoyl-GPI (18:0/18:1) levels	49	Inverse variance weighted	0.00554349			Inverse variance weighted	0.119823	0.240024	0.118863	0.0428547	1.126(P=0.00554349167993437)
		49	Weighted median	0.0215928	MR egger	0.713685	MR Egger	0.135661	0.214087	0.145406	0.06329	1.157(P=0.0215928428968477)
	N-palmitoyl-heptadecasphingosine (d17:1/16:0) levels	46	Inverse variance weighted	0.00264024			Inverse variance weighted	0	0.635099	-0.146578	0.0487491	0.864(P=0.00264024447090847)
		46	Weighted median	0.0179949	MR egger	0.167651	MR Egger	0	0.677258	-0.175974	0.0743847	0.839(P=0.0179948902457844)
	Glucuronide of piperine metabolite C17H21NO3 (3) levels	37	Inverse variance weighted	0.0140772			Inverse variance weighted	0.0859679	0.320878	-0.0832322	0.0338992	0.92(P=0.0140771958373928)
		37	Weighted median	0.0143955	MR egger	0.874804	MR Egger	0.110718	0.281072	-0.126797	0.0518123	0.881(P=0.0143955249506628)
	Nicotinamide levels	48	Inverse variance weighted	0.02563			Inverse variance weighted	0	0.561414	0.0730406	0.0327276	1.076(P=0.0256299970322568)
		48	Weighted median	0.0328253	MR egger	0.103639	MR Egger	0	0.635982	0.0999451	0.0468299	1.105(P=0.0328252771161376)
	Spermidine levels	37	Inverse variance weighted	0.0471513			Inverse variance weighted	0	0.848756	0.146809	0.0739617	1.158(P=0.0471512714159456)
		37	Weighted median	0.0395847	MR egger	0.393347	MR Egger	0	0.844348	0.217056	0.105467	1.242(P=0.0395847201529195)
	X-12104 levels	36	Inverse variance weighted	0.0071551			Inverse variance weighted	0	0.711369	0.17068	0.0634606	1.186(P=0.00715509955609454)
		36	Weighted median	0.0248695	MR egger	0.104343	MR Egger	0	0.791776	0.213775	0.0952898	1.238(P=0.0248694985464773)
	X-21258 levels	44	Inverse variance weighted	0.0320363			Inverse variance weighted	0.142545	0.211029	-0.104085	0.048548	0.901(P=0.0320362741302819)
		44	Weighted median	0.0360547	MR egger	0.539232	MR Egger	0.154844	0.193532	-0.158833	0.0757679	0.853(P=0.0360546704755182)
	X-24307 levels	54	Inverse variance weighted	0.023989			Inverse variance weighted	0	0.662934	0.0952083	0.0421779	1.1(P=0.0239890029780097)
		54	Weighted median	0.0188507	MR egger	0.257335	MR Egger	0	0.676336	0.157574	0.0670962	1.171(P=0.018850653361658)
	Adenosine 5'-diphosphate (ADP) to fructose ratio	48	Inverse variance weighted	0.00144806			Inverse variance weighted	0	0.657047	0.137551	0.0431885	1.147(P=0.00144805580481664)
		48	Weighted median	0.0300471	MR egger	0.260103	MR Egger	0	0.670994	0.15179	0.0699665	1.164(P=0.0300471135878455)
	Paraxanthine to linoleate (18:2n6) ratio	47	Inverse variance weighted	0.0122289			Inverse variance weighted	0	0.512391	-0.10762	0.0429539	0.898(P=0.0122288539075224)
		47	Weighted median	0.0209335	MR egger	0.973416	MR Egger	0.000869696	0.470319	-0.143529	0.0621558	0.866(P=0.0209335473588764)
AP	Indoleacetate levels	50	Inverse variance weighted	0.0486442			Inverse variance weighted	0	0.646893	-0.0642541	0.0325882	0.938(P=0.048644217)
		50	Weighted median	0.0307957	MR egger	0.995885	MR Egger	0	0.607747	-0.102099	0.0472744	0.903(P=0.030795711)
	Trigonelline levels	55	Inverse variance weighted	0.0303286			Inverse variance weighted	0.112809	0.242537	0.0466572	0.021543	1.048(P=0.030328605)
		55	Weighted median	0.0269478	MR egger	0.484552	MR Egger	0.121097	0.228683	0.0651826	0.0318097	1.073(P=0.02694777)
	1-arachidonoyl-gpc (20:4n6) levels	45	Inverse variance weighted	0.00237944			Inverse variance weighted	0	0.60413	-0.0522218	0.017188	0.949(P=0.002379438)
		45	Weighted median	0.00839531	MR egger	0.603903	MR Egger	0	0.573592	-0.0620054	0.0235248	0.94(P=0.008395312)
	1-arachidonoyl-GPE (20:4n6) levels	48	Inverse variance weighted	0.0274196			Inverse variance weighted	0.0917097	0.29385	-0.0575845	0.0261096	0.944(P=0.027419555)
		48	Weighted median	0.0108211	MR egger	0.0516894	MR Egger	0	0.638548	-0.0968631	0.038009	0.908(P=0.010821097)
	1-palmitoyl-2-linoleoyl-GPE (16:0/18:2) levels	49	Inverse variance weighted	0.0160179			Inverse variance weighted	0.176007	0.14755	0.0573435	0.0238087	1.059(P=0.016017891)
		49	Weighted median	0.00462721	MR egger	0.846234	MR Egger	0.192521	0.126627	0.0926876	0.0327298	1.097(P=0.004627208)
	3-methylglutaconate levels	37	Inverse variance weighted	0.0108633			Inverse variance weighted	0.0558557	0.372779	-0.0573698	0.0225239	0.944(P=0.0108633)
		37	Weighted median	0.0424514	MR egger	0.981418	MR Egger	0.0820675	0.329019	-0.070699	0.0348431	0.932(P=0.042451365)
	3-(3-hydroxyphenyl)propionate sulfate levels	40	Inverse variance weighted	0.024278			Inverse variance weighted	0.235814	0.0938955	0.0533078	0.0236639	1.055(P=0.024277961)
		40	Weighted median	0.0286408	MR egger	0.692855	MR Egger	0.252305	0.0797836	0.0753599	0.0344362	1.078(P=0.028640848)
	1-myristoyl-2-arachidonoyl-GPC (14:0/20:4) levels	48	Inverse variance weighted	0.0461999			Inverse variance weighted	0.193484	0.125341	-0.0536158	0.0268944	0.948(P=0.046199873)
		48	Weighted median	0.0330302	MR egger	0.784767	MR Egger	0.209349	0.10738	-0.079369	0.0372325	0.924(P=0.033030174)
	Gamma-glutamyltyrosine levels	45	Inverse variance weighted	0.000176238			Inverse variance weighted	0.0196353	0.434729	-0.102356	0.0272888	0.903(P=0.000176238)
		45	Weighted median	0.00442537	MR egger	0.419222	MR Egger	0.0270948	0.420836	-0.127669	0.0448572	0.88(P=0.004425367)
	4-hydroxyphenylacetate levels	46	Inverse variance weighted	0.00842599			Inverse variance weighted	0.160872	0.177146	-0.0790579	0.0300086	0.924(P=0.008425985)
		46	Weighted median	0.0286252	MR egger	0.996468	MR Egger	0.179519	0.151589	-0.0933105	0.0426346	0.911(P=0.028625214)
	Gluconate levels	53	Inverse variance weighted	0.0291811			Inverse variance weighted	0	0.869601	0.0397824	0.0182402	1.041(P=0.029181137)
		53	Weighted median	0.0365974	MR egger	0.533074	MR Egger	0	0.857019	0.0584249	0.0279515	1.06(P=0.036597361)
	Mannose levels	41	Inverse variance weighted	0.0283793			Inverse variance weighted	0.319621	0.0279169	0.102245	0.0466445	1.108(P=0.028379291)
		41	Weighted median	0.000161619	MR egger	0.89538	MR Egger	0.336333	0.021908	0.223874	0.0593437	1.251(P=0.000161619)
	Blood sugar levels	58	Inverse variance weighted	0.015911			Inverse variance weighted	0.217544	0.0768465	-0.0447389	0.0185565	0.956(P=0.015910991)
		58	Weighted median	0.0142977	MR egger	0.380195	MR Egger	0.220531	0.0753425	-0.056546	0.0230829	0.945(P=0.01429775)
	X-15728 levels	54	Inverse variance weighted	0.0122324			Inverse variance weighted	0.13674	0.20047	0.0580449	0.0231682	1.06(P=0.012232352)
		54	Weighted median	0.0135373	MR egger	0.0746215	MR Egger	0.0991159	0.27209	0.0788125	0.0319168	1.082(P=0.013537331)
	Bilirubin (E,E) levels	44	Inverse variance weighted	0.0288708			Inverse variance weighted	0	0.663648	0.0459405	0.021023	1.047(P=0.028870822)
		44	Weighted median	0.000787074	MR egger	0.147245	MR Egger	0	0.714964	0.0951589	0.0283439	1.1(P=0.000787074)
	Bilirubin degradation product, C17H18N2O4 (2) levels	43	Inverse variance weighted	0.00348839			Inverse variance weighted	0	0.876833	0.0689253	0.023596	1.071(P=0.003488394)
		43	Weighted median	0.00251768	MR egger	0.585832	MR Egger	0	0.860714	0.0922171	0.0305232	1.097(P=0.002517681)
	Bilirubin (z,z) levels	54	Inverse variance weighted	0.0100807			Inverse variance weighted	0.179469	0.132067	0.0561114	0.0218074	1.058(P=0.010080677)
		54	Weighted median	0.00698837	MR egger	0.587782	MR Egger	0.190345	0.118971	0.0730402	0.027078	1.076(P=0.006988367)
	Biliverdin levels	51	Inverse variance weighted	0.00781735			Inverse variance weighted	0	0.657043	0.055982	0.021047	1.058(P=0.007817352)
		51	Weighted median	0.00583703	MR egger	0.12641	MR Egger	0	0.713358	0.0822788	0.0298458	1.086(P=0.005837031)
	Glycine to pyridoxal ratio	35	Inverse variance weighted	0.0023397			Inverse variance weighted	0	0.890149	-0.0935965	0.0307546	0.911(P=0.002339699)
		35	Weighted median	0.00284157	MR egger	0.264785	MR Egger	0	0.902443	-0.135978	0.0455632	0.873(P=0.002841566)
	Oleoyl-linoleoyl-glycerol (18:1 to 18:2) [2] to linoleoyl-arachidonoyl-glycerol (18:2 to 20:4) [2] ratio	44	Inverse variance weighted	0.00174092			Inverse variance weighted	0	0.641085	0.0642367	0.020515	1.066(P=0.001740922)
		44	Weighted median	0.00375205	MR egger	0.893555	MR Egger	0	0.599764	0.0780595	0.026933	1.081(P=0.003752052)
	Glycine to phosphate ratio	48	Inverse variance weighted	0.0470596			Inverse variance weighted	0.0172438	0.439082	-0.0501729	0.0252663	0.951(P=0.047059567)
		48	Weighted median	0.00800572	MR egger	0.0522153	MR Egger	0	0.815549	-0.0908226	0.034249	0.913(P=0.008005718)
	Adenosine 5'-monophosphate (AMP) to glycine ratio	46	Inverse variance weighted	0.0110658			Inverse variance weighted	0	0.507792	0.0742988	0.0292444	1.077(P=0.011065808)
		46	Weighted median	0.0477483	MR egger	0.940813	MR Egger	0.00330902	0.465464	0.0922365	0.0465935	1.097(P=0.047748314)
	Glucose to mannitol to sorbitol ratio	46	Inverse variance weighted	0.0200659			Inverse variance weighted	0	0.648098	-0.0794668	0.0341776	0.924(P=0.020065888)
		46	Weighted median	0.0117894	MR egger	0.63425	MR Egger	0	0.617047	-0.119835	0.0475841	0.887(P=0.011789407)
	Cholesterol to linoleoyl-arachidonoyl-glycerol (18:2 to 20:4) [1] ratio	36	Inverse variance weighted	0.00974162			Inverse variance weighted	0	0.653239	0.0871786	0.0337265	1.091(P=0.009741615)
		36	Weighted median	0.000692319	MR egger	0.243546	MR Egger	0	0.675151	0.166793	0.0491638	1.182(P=0.000692319)
	Benzoate to linoleoyl-arachidonoyl-glycerol (18:2 to 20:4) [2] ratio	36	Inverse variance weighted	0.00583701			Inverse variance weighted	0.355169	0.0198533	0.093725	0.0339978	1.098(P=0.005837008)
		36	Weighted median	0.00626414	MR egger	0.667285	MR Egger	0.370128	0.0160838	0.109984	0.0378104	1.092(P=0.006264137)
	Threonine to alpha-ketobutyrate ratio	38	Inverse variance weighted	0.00150609			Inverse variance weighted	0.24673	0.0877554	0.10973	0.0345767	1.116(P=0.001506087)
		38	Weighted median	0.043032	MR egger	0.446528	MR Egger	0.255029	0.0822427	0.101681	0.0502527	1.107(P=0.043032025)
	Bilirubin (Z,Z) to glucuronate ratio	40	Inverse variance weighted	0.0176806			Inverse variance weighted	0.145935	0.214775	0.0692917	0.0292094	1.072(P=0.017680555)
		40	Weighted median	0.00726935	MR egger	0.0785659	MR Egger	0.0376916	0.403278	0.100718	0.0375218	1.106(P=0.00726935)
CP	Oleoylcarnitine levels	41	Inverse variance weighted	0.0369302			Inverse variance weighted	0.205936	0.125985	0.0988141	0.047358	1.104(P=0.0369302085090279)
		41	Weighted median	0.022643	MR egger	0.633236	MR Egger	0.221196	0.110124	0.149896	0.0657611	1.162(P=0226429582529893)
	1-arachidonoyl-gpc (20:4n6) levels	45	Inverse variance weighted	0.0204015			Inverse variance weighted	0.307005	0.0286606	-0.0628677	0.0271112	0.939(P=0.0204014509587088)
		45	Weighted median	0.0189976	MR egger	0.79158	MR Egger	0.321642	0.0231167	-0.0807988	0.0344473	0.922(P=0.0189976007935698)
	Sphinganine-1-phosphate levels	42	Inverse variance weighted	0.000195877			Inverse variance weighted	0	0.706483	-0.21648	0.0581269	0.805(P=0.000195876549209341)
		42	Weighted median	0.00833221	MR egger	0.495731	MR Egger	0	0.686565	-0.231989	0.087931	0.793(P=0.00833221308627718)
	Androstenediol (3beta,17beta) monosulfate (2) levels	47	Inverse variance weighted	0.00964406			Inverse variance weighted	0	0.844393	0.111183	0.0429552	1.118(P=00964405999213835)
		47	Weighted median	0.0243704	MR egger	0.625034	MR Egger	0	0.944318	0.15282	0.0678828	1.165(P=0.0243704358188828)
	3-acetylphenol sulfate levels	41	Inverse variance weighted	0.0173502			Inverse variance weighted	0	0.647648	-0.106608	0.0448084	0.899(P=0.0173502144277891)
		41	Weighted median	0.0488151	MR egger	0.664877	MR Egger	0	0.612827	-0.128887	0.0654179	0.879(P=0.0488150934040609)
	1,2-dilinoleoyl-GPC (18:2/18:2) levels	36	Inverse variance weighted	0.0292087			Inverse variance weighted	0.262596	0.0777901	0.0929336	0.0426172	1.097(P=0.0292086882158306)
		36	Weighted median	0.00978283	MR egger	0.387319	MR Egger	0.267507	0.0760041	0.14204	0.0549817	1.153(P=0.00978282512931021)
	1-oleoyl-2-docosahexaenoyl-GPC (18:1/22:6) levels	51	Inverse variance weighted	0.0267851			Inverse variance weighted	0.120739	0.234697	-0.103438	0.0467066	0.902(P=0.0267850776948029)
		51	Weighted median	0.0449049	MR egger	0.217287	MR Egger	0.110853	0.254655	-0.132265	0.0659497	0.876(P=0.0449048649307087)
	1-oleoyl-2-linoleoyl-GPE (18:1/18:2) levels	51	Inverse variance weighted	0.0182125			Inverse variance weighted	0.037634	0.397605	0.0776195	0.0328719	1.081(P=0.0182124804881996)
		51	Weighted median	0.00358187	MR egger	0.158849	MR Egger	0.0174813	0.438466	0.141945	0.0487311	1.153(P=0.00358187197318624)
	N-palmitoyl-heptadecasphingosine (d17:1/16:0) levels	46	Inverse variance weighted	0.000603879			Inverse variance weighted	0	0.717147	-0.118269	0.0344822	0.888(P=0.00060387872948255)
		46	Weighted median	0.036574	MR egger	0.558978	MR Egger	0	0.69339	-0.115788	0.0553881	0.891(P=0.0365740383459948)
	3-hydroxyphenylacetoylglutamine levels	47	Inverse variance weighted	0.0307107			Inverse variance weighted	0	0.51841	-0.0716363	0.0331527	0.931(P=0.030710740850191)
		47	Weighted median	0.0485322	MR egger	0.0518657	MR Egger	0	0.645875	-0.105252	0.0533551	0.9(P=0.048532248761786)
	Deoxycholic acid 12-sulfate levels	38	Inverse variance weighted	0.0134255			Inverse variance weighted	0.156828	0.202805	0.06521	0.0263765	1.067(P=0.013425464512674)
		38	Weighted median	0.00939571	MR egger	0.0597093	MR Egger	0.0856318	0.321453	0.0979698	0.0377197	1.103(P=0.00939571247277904)
	Arachidonate (20:4n6) levels	44	Inverse variance weighted	0.0298048			Inverse variance weighted	0.178915	0.154853	-0.0864733	0.0398004	0.917(P=0.0298048055204166)
		44	Weighted median	0.0141496	MR egger	0.135738	MR Egger	0.153831	0.195128	-0.141865	0.057823	0.868(P=0.0141496413100355)
	X-24556 levels	43	Inverse variance weighted	0.00649624			Inverse variance weighted	0.164607	0.178433	-0.110124	0.0404628	0.896(P=0.00649624329410868)
		43	Weighted median	0.0475656	MR egger	0.705256	MR Egger	0.181612	0.155955	-0.118851	0.0599885	0.888(P=0.0475656179802686)
	X-24795 levels	50	Inverse variance weighted	0.0388936			Inverse variance weighted	0	0.65224	0.0475872	0.0230412	1.049(P=0.0388935706853138)
		50	Weighted median	0.0371063	MR egger	0.342883	MR Egger	0	0.650543	0.0721089	0.0345914	1.075(P=0.0371062755483507)
	X-19141 levels	48	Inverse variance weighted	0.0351518			Inverse variance weighted	0.203482	0.112411	-0.0617622	0.0293183	0.94(P=0.0351518472895463)
		48	Weighted median	0.00860582	MR egger	0.793317	MR Egger	0.219253	0.0957559	-0.0970317	0.0369317	0.908(P=0.00860581697575189)
	Cysteine to alanine ratio	41	Inverse variance weighted	0.0138012			Inverse variance weighted	0.142814	0.217412	0.121525	0.0493521	1.129(P=0.0138011848005315)
		41	Weighted median	0.0474575	MR egger	0.720096	MR Egger	0.161451	0.19065	0.144538	0.072918	1.156(P=0.0474574888553837)
	5-oxoproline to citrate ratio	35	Inverse variance weighted	0.0376942			Inverse variance weighted	0	0.940821	0.0695642	0.0334739	1.072(P=0.0376941497903319)
		35	Weighted median	0.0244323	MR egger	0.06757	MR Egger	0	0.979332	0.105808	0.0470204	1.112(P=0.024432253107116)
	Oleoyl-linoleoyl-glycerol (18:1 to 18:2) [2] to linoleoyl-arachidonoyl-glycerol (18:2 to 20:4) [1] ratio	39	Inverse variance weighted	0.0268705			Inverse variance weighted	0.241383	0.090611	0.0649836	0.0293592	1.067(P=0.026870454268879)
		39	Weighted median	0.00407497	MR egger	0.657473	MR Egger	0.257358	0.0774999	0.100018	0.0327135	1.119(P=0.00407497223439109)
	Adenosine 5'-monophosphate (AMP) to isoleucine ratio	43	Inverse variance weighted	0.0134706			Inverse variance weighted	0.0501306	0.378193	-0.076794	0.0310771	0.926(P=0.013470636094915)
		43	Weighted median	0.0412096	MR egger	0.742346	MR Egger	0.070269	0.341932	-0.111954	0.0548412	0.894(P=0.0412096110910397)
	Adenosine 5'-monophosphate (AMP) to urate ratio	50	Inverse variance weighted	0.00715023			Inverse variance weighted	0	0.615174	0.114175	0.0424479	1.121(P=0.00715023085270622)
		50	Weighted median	0.0175461	MR egger	0.942004	MR Egger	0	0.575422	0.149775	0.0630618	1.162(P=.0175461079924733)
	Arachidonate (20:4n6) to linoleate (18:2n6) ratio	53	Inverse variance weighted	0.0344534			Inverse variance weighted	0.195377	0.112318	-0.089342	0.0422476	0.915(P=0.0344533667091121)
		53	Weighted median	0.00739089	MR egger	0.345018	MR Egger	0.196793	0.112492	-0.140963	0.0526236	0.869(P=0.00739089522582356)
	Cholesterol to benzoate ratio	43	Inverse variance weighted	0.0324683			Inverse variance weighted	0	0.75119	-0.0378389	0.0176933	0.963(P=0.0324683327305286)
		43	Weighted median	0.0409032	MR egger	0.231276	MR Egger	0	0.772423	-0.0588057	0.0287627	0.943(P=0.0409031693137209)

## Sheet: Supplementary data 4
The impact of risk factors on the outcome of pancreatitis
Method	Number of SNPs	P-Value	OR (95% CI)	Beta
Hip circumference on AAP
MR Egger	709	0.00131243	0.375(0.206-0.68)	-0.981836
Weighted median		0.0271566	0.676(0.477-0.957)	-0.392257
Inverse variance weighted		0.000162904	0.664(0.537-0.822)	-0.408795
Simple mode		0.417627	0.593(0.168-2.097)	-0.522695
Weighted mode		0.615281	0.799(0.334-1.913)	-0.223875
BMI on CP
MR Egger	830	0.354687	0.848(0.598-1.203)	-0.165188
Weighted median		0.0817923	1.185(0.979-1.435)	0.169999
Inverse variance weighted		0.0372066	1.13(1.007-1.267)	0.122119
Simple mode		0.0978559	1.868(0.892-3.912)	0.624976
Weighted mode		0.270716	1.291(0.82-2.034)	0.255507
IBD on AP				0.00392649
MR Egger	243	0.884563	1.004(0.952-1.059)	0.0501143
Weighted median		0.00518448	1.051(1.015-1.089)	0.0363047
Inverse variance weighted		0.00193779	1.037(1.013-1.061)	0.0820114
Simple mode		0.0732675	1.085(0.993-1.187)	0.0730092
Weighted mode		0.0320609	1.076(1.007-1.15)
BMI on AP
MR Egger	683	0.828166	0.969(0.727-1.291)	-0.0318552
Weighted median		0.0074995	1.236(1.058-1.444)	0.212023
Inverse variance weighted		1.14e-06	1.277(1.157-1.409)	0.244632
Simple mode		0.761612	1.088(0.631-1.876)	0.0843229
Weighted mode		0.469876	1.14(0.799-1.627)	0.131096
Hip circumference on AP
MR Egger	1941	0.260994	0.896(0.741-1.085)	-0.109303
Weighted median		0.118921	1.092(0.978-1.22)	0.0880914
Inverse variance weighted		0.00390772	1.11(1.034-1.192)	0.10443
Simple mode		0.277432	1.316(0.802-2.162)	0.274957
Weighted mode		0.901141	1.022(0.722-1.447)	0.0220384

## Sheet: Supplementary data 5
The impact of risk factors on the outcome of pancreatitis
Method	Number of SNPs	P-Value	OR (95% CI)
IBD on CP
MR Egger	243	0.204676	0.958(0.897-1.023)
Weighted median		0.756537	0.993(0.95-1.038)
Inverse variance weighted		0.88875	1.002(0.974-1.031)
Simple mode		0.266177	1.078(0.945-1.23)
Weighted mode		0.96402	1.002(0.901-1.115)
IBD on ACP
MR Egger	243	0.294186	0.951(0.865-1.045)
Weighted median		0.844805	0.994(0.933-1.058)
Inverse variance weighted		0.869684	0.997(0.957-1.038)
Simple mode		0.495524	1.06(0.897-1.252)
Weighted mode		0.780593	1.02(0.889-1.17)
IBD on AAP
MR Egger	243	0.596456	0.965(0.845-1.101)
Weighted median		0.959286	0.998(0.915-1.088)
Inverse variance weighted		0.590273	0.984(0.93-1.042)
Simple mode		0.901272	1.014(0.81-1.271)
Weighted mode		0.781941	1.024(0.867-1.21)
BMI on ACP
MR Egger	2724	0.0481965	0.733(0.538-0.997)
Weighted median		0.446799	1.07(0.899-1.273)
Inverse variance weighted		0.388627	1.05(0.94-1.173)
Simple mode		0.308044	1.613(0.643-4.044)
Weighted mode		0.272303	0.715(0.393-1.301)
BMI on AAP
MR Egger	2404	0.449258	0.849(0.556-1.297)
Weighted median		0.242751	0.862(0.671-1.106)
Inverse variance weighted		0.0521569	0.86(0.738-1.001)
Simple mode		0.807411	0.866(0.272-2.753)
Weighted mode		0.86055	0.931(0.42-2.066)
H on ACP
MR Egger	2337	0.000107069	0.542(0.398-0.739)
Weighted median		0.00701656	0.778(0.649-0.934)
Inverse variance weighted		0.131168	0.913(0.812-1.027)
Simple mode		0.255888	1.777(0.659-4.788)
Weighted mode		0.00768023	0.43(0.232-0.799)
cholelithiasis on CP
Wald ratio	1	4.64e-05	20520.036(172.579-2439881.185)
cholelithiasis on ACP
Wald ratio	1	0.0267321	2092.957(2.415-1814182.306)

## Sheet: Supplementary data 6
Mendelian randomization associations between serum metabolites, plasma metabolite ratios, and six risk factors.
id.exposure	out1£¨BMI)	out2£¨T2DM)	out3(cholelithiasis)	out4(H)	out5£¨IBD£©	out6(HLP)
Benzoate levels	0.281194	0.250434	0.0201075	0.194611	0.613155	0.00680174
Maltotriose levels	0.66065	0.174672	0.414479	0.915629	0.88062	0.0163741
Glycerophosphorylcholine (GPC) levels	0.0962349	0.579124	0.700218	0.0227769	0.829219	0.497604
Glycerol 3-phosphate levels	0.00745635	0.193077	0.285257	0.00250316	0.144939	0.633635
Imidazole lactate levels	0.496473	0.188979	0.861808	0.529679	0.0431584	0.337189
Quinate levels	0.816973	0.517354	0.0275175	0.945632	0.882831	0.879488
Theophylline levels	0.743507	0.948746	0.564498	0.738858	0.160415	0.00280485
1-stearoyl-2-arachidonoyl-GPI (18:0/20:4) levels	0.334578	0.742217	8.75e-05	0.383246	0.00840651	0.629848
1-myristoyl-2-palmitoyl-gpc (14:0/16:0) levels	0.641914	0.310725	0.990886	0.653624	0.605858	0.0224786
Maleate levels	0.538986	0.92017	0.0378667	0.277458	0.190532	0.754378
Acetylcarnitine levels (Biocrates platform)	0.360896	0.76299	0.682962	0.767747	0.00506067	0.711404
Oxalate (ethanedioate) levels	0.219137	0.135799	0.101533	0.0476757	0.221598	0.857414
Homoarginine levels	0.0401533	0.849328	0.112505	0.0802928	0.466392	0.302245
3-methyl-2-oxobutyrate levels	0.000386243	0.922637	0.180677	0.000233047	0.828906	0.680987
1-linoleoylglycerol (18:2) levels	0.489432	0.965062	0.224194	0.180554	0.51086	0.00607211
Indolepropionate levels	0.0255742	0.220609	0.454776	0.138488	0.531433	0.756657
N-acetylglycine levels	0.43072	0.872277	0.0258694	0.691503	0.512525	0.882276
3-hydroxydecanoate levels	0.706003	0.859273	0.019866	0.849925	0.760345	0.933649
Isobutyrylcarnitine (c4) levels	0.759709	0.681582	0.879016	0.752733	0.271131	0.000530145
Pyridoxate levels	0.045831	0.887381	0.604534	0.204	0.0359047	0.400837
Propionylglycine levels	0.468891	0.267598	9.74e-05	0.189461	0.232312	0.289152
Butyrylglycine levels	0.27202	0.493764	0.0235256	0.979246	0.849326	0.803518
Pro-hydroxy-pro levels	0.525379	0.566726	0.0381279	0.235184	0.900873	0.654269
Adrenate (22:4n6) levels	0.302982	0.343141	0.0256179	0.0774441	0.488335	0.909864
Docosatrienoate (22:3n3) levels	0.487047	0.37322	0.52375	0.855792	0.403584	0.0425391
Docosapentaenoate n3 DPA; 22:5n3 levels	0.119729	0.454006	0.0335184	0.590013	0.0891849	0.0266366
Sebacate (C10-DC) levels	0.00825488	0.77631	0.85042	0.0154844	0.957431	0.834893
Octanoylcarnitine (c8) levels	0.692251	0.244386	0.785058	0.860428	0.0228348	0.623175
Decanoylcarnitine (C10) levels	0.932531	0.345421	0.317445	0.764768	0.0231934	0.879924
5-dodecenoate (12:1n7) levels	0.32666	0.108489	0.0439666	0.682868	0.999708	0.948569
Campesterol levels	0.417713	0.439766	0.00627249	0.0631311	0.722275	0.0509364
1-oleoyl-GPC (18:1) levels	0.170826	0.693787	0.34342	0.405863	0.50931	0.00706026
Piperine levels	0.706767	0.996055	0.311576	0.692719	0.955549	0.0455455
Carnitine C14 levels	0.625661	0.878644	0.92104	0.0285587	0.0295592	0.90102
1-stearoyl-gpc (18:0) levels	0.559528	0.829805	0.408738	0.899647	0.0240188	0.275282
Stachydrine levels	0.597833	0.0885709	0.0997607	0.978767	0.000876335	0.710267
Gamma-glutamylglycine levels	0.767577	0.234577	0.0135299	0.0600167	0.112242	0.145085
Stearoylcarnitine levels	0.0392821	0.207455	0.797702	0.571766	0.0184878	0.15328
Erythronate levels	0.406349	0.495819	0.973824	0.242564	0.00706901	0.0449389
Isovalerylcarnitine (C5) levels	0.450578	0.832925	0.0244557	0.718546	0.323564	0.0806457
Laurylcarnitine levels	0.518263	0.0229193	0.496042	0.94332	0.149383	0.304157
Gamma-glutamylmethionine levels	0.639651	0.937749	0.011396	0.575664	0.114152	0.396095
Epiandrosterone sulfate levels	0.92964	0.331092	0.0441592	0.113739	0.000988086	0.194833
7-methylxanthine levels	0.0520004	0.0809502	0.102459	0.00454727	0.698911	0.739325
5-acetylamino-6-amino-3-methyluracil levels	0.125917	0.0462006	0.735486	0.200541	0.755356	0.914149
N2,n2-dimethylguanosine levels	0.227518	0.0421069	0.812868	0.984602	0.611202	0.792132
Phenylacetylglutamine levels	0.0164065	0.474717	0.843241	0.0885671	0.105905	0.368875
1-arachidonylglycerol (20:4) levels	0.0576337	0.227649	0.00378011	0.181935	0.00207552	0.068039
1-stearoyl-GPE (18:0) levels	0.0898897	0.0960103	0.014879	0.774387	0.0172489	0.250695
Phenol sulfate levels	0.379394	0.0175241	0.643964	0.441158	0.497721	0.462008
Gamma-glutamylisoleucine levels	0.17949	0.540617	0.705141	0.00733764	0.590055	0.298934
Malonylcarnitine levels	0.00737611	0.906954	0.404711	0.0135035	0.900239	0.243685
1-palmitoleoyl-GPC (16:1) levels	0.580954	0.0878014	0.427124	0.0842455	0.441815	0.046331
1-stearoyl-GPG (18:0) levels	0.970334	0.316565	0.445962	0.62004	0.682346	0.0212874
Hexanoylglycine levels	0.732759	0.937543	0.0481706	0.373743	0.0449602	0.911625
5-methyluridine (ribothymidine) levels	0.158968	0.136135	0.0256099	0.081103	0.0018149	0.330405
1-arachidonoyl-gpc (20:4n6) levels	0.60825	0.576182	0.000591292	0.716872	7.79e-05	0.253421
1-arachidonoyl-GPE (20:4n6) levels	0.0714877	0.708695	0.074868	0.536474	0.0113134	0.989045
1-palmitoyl-GPE (16:0) levels	0.411385	0.106823	0.437618	0.274883	0.780427	0.0188237
1-linoleoyl-GPE (18:2) levels	0.888526	0.0238148	0.00981812	0.808131	0.0900732	0.0656531
Gulonate levels	0.917353	0.821212	0.275667	0.601397	0.149583	0.0371638
Hexadecanedioate (C16-DC) levels	0.871151	0.00598865	0.337559	0.580514	0.608045	0.033911
Deoxycarnitine levels	0.0265019	0.772999	0.0731214	0.273482	0.0820547	0.575149
Alpha-hydroxycaproate levels	0.237858	0.17836	0.365402	0.0103591	0.453191	0.591652
O-cresol sulfate levels	0.0344807	0.155756	0.675696	0.0625689	0.40976	0.079962
4-vinylphenol sulfate levels	0.0120236	0.0887518	0.189482	0.0540679	0.193082	0.717938
Pregnenediol disulfate (C21H34O8S2) levels	0.0314044	0.625441	0.469331	0.0871649	0.113424	0.915496
Androstenediol (3beta,17beta) disulfate (1) levels	0.555977	0.708682	0.024151	0.544793	0.925265	0.674404
1-palmitoyl-2-linoleoyl-GPE (16:0/18:2) levels	0.949584	0.336115	0.195996	0.971542	0.303673	0.0043324
Sphinganine-1-phosphate levels	0.0362008	0.587793	0.820616	0.0539265	0.511735	0.193934
Glycosyl-N-stearoyl-sphingosine (d18:1/18:0) levels	0.272197	0.141493	0.577187	0.298377	0.0580335	0.0252179
4-allylphenol sulfate levels	0.632432	0.0176851	0.492859	0.807054	0.57374	0.511084
Succinylcarnitine levels	0.00909799	0.355815	0.430627	0.411452	0.330951	0.741488
5alpha-pregnan-3beta,20alpha-diol monosulfate (2) levels	0.120239	0.327096	0.847395	0.00371979	0.399002	0.0604294
5alpha-androstan-3beta,17beta-diol monosulfate (2) levels	0.604902	0.765096	0.69838	0.591051	0.00983854	0.724811
Androstenediol (3alpha, 17alpha) monosulfate (3) levels	0.0134478	0.841286	0.887677	0.0633935	0.367162	0.287688
Andro steroid monosulfate C19H28O6S (1) levels	0.941514	0.0300794	0.0759351	0.983282	0.540306	0.478842
Pregnenediol sulfate (C21H34O5S) levels	0.0156592	0.906628	0.774535	0.530667	0.416842	0.0682651
4-hydroxycoumarin levels	0.0107673	0.391453	0.312496	0.0157844	0.0498919	0.745648
N-acetyl-beta-alanine levels	0.705985	0.540994	0.0656108	0.294892	0.594126	0.0274569
N-acetyl-3-methylhistidine levels	0.10648	0.0152669	0.253353	0.16932	0.459844	0.561656
Pregnenolone sulfate levels	0.676675	0.0316975	0.35424	0.0703758	0.776549	0.893028
Cis-4-decenoylcarnitine (C10:1) levels	0.545915	0.324972	0.871949	0.798208	0.00183308	0.581563
3-methylglutaconate levels	0.341048	0.294079	0.000104626	0.923074	0.432476	0.237677
Isoursodeoxycholate levels	0.956354	0.700195	0.247455	0.971003	0.473759	0.0304523
1-lignoceroyl-GPC (24:0) levels	0.0110904	0.299904	0.0616265	0.0144051	0.565329	0.56621
Sulfate levels	0.251379	0.967849	0.0371665	0.71576	0.64873	0.364185
Argininate levels	0.379103	0.994247	0.437658	0.126037	0.198992	0.0018012
2-oxoarginine levels	0.189795	0.283086	0.0129204	0.0828083	0.20461	0.00188113
2-o-methylascorbic acid levels	0.270762	0.772775	0.192153	0.00102896	0.425948	0.0290037
Eicosanedioate (C20-DC) levels	0.403609	0.0242032	0.0770406	0.227504	0.0561794	0.253945
Beta-citrylglutamate levels	0.00236225	0.585021	0.315967	0.120341	0.308332	0.771664
Oleoyl-linoleoyl-glycerol (18:1/18:2) [2] levels	0.242188	0.282353	0.088788	0.290437	0.686893	0.000277352
Imidazole propionate levels	0.0916267	0.708597	0.382888	0.046578	0.264946	0.309815
Carboxyethyl-gaba levels	0.700209	0.93408	0.00918503	0.0516204	0.843936	0.923616
Dihydroferulate levels	0.91849	0.896343	0.563781	0.927854	0.0121498	0.76201
2-stearoyl-GPE (18:0) levels	0.651061	0.470686	0.726421	0.620701	0.0344529	0.0594695
Margaroylcarnitine (C17) levels	0.579193	0.0300931	0.790445	0.0202927	0.541773	0.651148
Mannonate levels	0.12739	0.000441308	0.00524168	0.952224	0.022414	0.229571
3b-hydroxy-5-cholenoic acid levels	0.0384196	0.535199	0.599704	0.0621943	0.48102	0.113556
2-aminooctanoate levels	0.429904	0.0200872	0.787305	0.252377	0.657521	0.233459
Guaiacol sulfate levels	0.318956	0.200633	0.447083	0.447429	0.695288	0.0225421
3-acetylphenol sulfate levels	0.0871755	0.660555	0.470147	0.00641053	0.646892	0.818358
2-aminoheptanoate levels	0.302057	0.0243045	0.0499571	0.391657	0.724607	0.935263
1-linolenoyl-GPC (18:3) levels	0.359564	0.0130475	0.424715	0.67401	0.852926	0.629498
Etiocholanolone glucuronide levels	0.740224	0.702079	0.250783	0.713916	0.00195813	0.455348
Fructosyllysine levels	0.7889	0.999139	0.258236	0.507968	0.0224155	0.732587
N-acetyltaurine levels	0.169342	0.0306655	0.84972	0.0460479	0.691351	0.68112
1-palmitoyl-GPG (16:0) levels	0.993014	0.887066	0.433932	0.911161	0.837005	0.0218252
1-oleoyl-GPG (18:1) levels	0.930103	0.0281702	0.763097	0.594444	0.903769	0.603887
Octadecenedioylcarnitine (C18:1-DC) levels	0.213406	0.0194254	0.807517	0.595927	0.9203	0.0327
3-methylglutarylcarnitine (2) levels	0.741959	0.225772	0.00612776	0.7686	0.485603	0.0464301
2-methoxyresorcinol sulfate levels	0.717257	0.931752	0.968083	0.264779	0.280498	0.0311707
Octadecanedioylcarnitine (C18-DC) levels	0.295548	0.0534451	0.961301	0.830509	0.0556423	0.0427946
Sphingomyelin (d18:1/20:2, d18:2/20:1, d16:1/22:2) levels	0.0492454	0.982202	0.171648	0.0386144	0.0611032	0.0231808
P-cresol glucuronide levels	0.867804	0.183994	0.00276575	0.173247	0.624297	0.958727
1,2,3-benzenetriol sulfate (2) levels	0.0294887	0.78668	0.484342	0.107644	0.300299	0.465839
3-methoxycatechol sulfate (2) levels	0.416272	0.483567	0.270455	0.186965	0.0382266	0.545073
N-acetylkynurenine (2) levels	0.388827	0.00274038	0.328045	0.412027	0.731646	0.305241
Adipoylcarnitine (C6-DC) levels	0.121668	0.618517	0.00444006	0.0693571	0.851985	0.209837
Glycochenodeoxycholate 3-sulfate levels	0.508277	0.458446	0.0133104	0.176814	0.341756	0.365289
Linoleoyl ethanolamide levels	0.470756	0.570848	0.693274	0.137405	0.0466088	0.154398
1,2-dilinoleoyl-GPC (18:2/18:2) levels	0.465932	0.18891	0.00790367	0.794889	0.0356472	0.0219732
Sphingomyelin (d18:2/23:0, d18:1/23:1, d17:1/24:1) levels	0.435836	0.442852	0.424816	0.614601	0.0388798	0.653759
Palmitoyl dihydrosphingomyelin (d18:0/16:0) levels	0.0790992	0.436418	0.0430757	0.27002	0.382715	0.900069
1-stearoyl-2-linoleoyl-gpc (18:0/18:2) levels	0.706516	0.361683	0.000715445	0.438156	0.478873	0.00052328
1-palmitoyl-2-palmitoleoyl-gpc (16:0/16:1) levels	0.0106342	0.106957	0.0765302	0.0146662	0.651232	0.257809
1-stearoyl-2-linoleoyl-GPE (18:0/18:2) levels	0.819479	0.263776	0.592608	0.93507	0.461476	0.000754649
Sphingomyelin (d18:2/24:1, d18:1/24:2) levels	0.0529116	0.781319	0.85361	0.136216	0.0305491	0.798473
1-palmitoyl-2-stearoyl-gpc (16:0/18:0) levels	0.298462	0.879196	0.0116618	0.600336	0.000487214	0.491242
1-palmitoyl-2-docosahexaenoyl-gpc (16:0/22:6) levels	0.38084	0.697483	0.0517976	0.844786	0.0110909	0.170623
1-stearoyl-2-arachidonoyl-GPE (18:0/20:4) levels	0.738923	0.516562	0.0616123	0.194246	0.0964344	0.0101035
1-stearoyl-2-docosahexaenoyl-gpc (18:0/22:6) levels	0.17708	0.249741	0.0015059	0.433121	0.490294	0.0910493
1-palmitoyl-2-dihomo-linolenoyl-GPC (16:0/20:3n3 or 6) levels	0.0471664	0.933827	0.289341	0.0902168	0.94457	0.324224
1-(1-enyl-palmitoyl)-2-arachidonoyl-gpc (p-16:0/20:4) levels	0.0718137	0.419331	0.00457184	0.439636	0.213382	0.0195089
1-palmitoyl-2-arachidonoyl-GPE (16:0/20:4) levels	0.340129	0.880329	0.0520881	0.680874	0.0829809	0.0137299
Lactosyl-N-palmitoyl-sphingosine (d18:1/16:0) levels	0.0737627	0.963974	0.301919	0.0429206	0.769445	0.259557
1-(1-enyl-palmitoyl)-2-oleoyl-gpc (p-16:0/18:1) levels	0.0320655	0.387089	0.505873	0.224522	0.515865	0.812785
1-(1-enyl-stearoyl)-2-arachidonoyl-GPE (p-18:0/20:4) levels	0.502921	0.971392	0.138024	0.526497	0.18162	0.00092894
1-(1-enyl-palmitoyl)-2-linoleoyl-GPC (p-16:0/18:2) levels	0.398641	0.939584	0.0238983	0.192173	0.878464	0.256603
1-(1-enyl-palmitoyl)-2-oleoyl-GPE (p-16:0/18:1) levels	0.403194	0.922138	0.760857	0.131808	0.0222972	0.868692
1-palmitoyl-2-arachidonoyl-GPI (16:0/20:4) levels	0.523105	0.836135	0.0418217	0.762616	0.0334719	0.0715016
1-palmitoyl-2-docosahexaenoyl-GPE (16:0/22:6) levels	0.270393	0.626371	0.0392981	0.748315	0.467271	0.0241952
Gamma-tocopherol/beta-tocopherol levels	0.567025	0.0316595	0.288147	0.189298	0.464359	0.585653
1-stearoyl-2-linoleoyl-GPI (18:0/18:2) levels	0.0288291	0.444466	0.949969	0.0762933	0.717474	0.215934
1,2-dilinoleoyl-GPE (18:2/18:2) levels	0.72088	0.737683	0.144976	0.247077	0.0199774	0.224638
Phenylacetylglutamate levels	0.121904	0.678417	0.0546857	0.0194104	0.92304	0.509907
1-linoleoyl-2-arachidonoyl-GPC (18:2/20:4n6) levels	0.00299457	0.750546	0.460916	0.487832	0.026011	0.601246
1-linoleoyl-GPG (18:2) levels	0.263513	0.00947043	0.368237	0.17317	0.386867	0.0990749
1-myristoyl-2-arachidonoyl-GPC (14:0/20:4) levels	0.473606	0.830722	0.00853199	0.371523	0.110775	0.0917354
1-oleoyl-2-arachidonoyl-GPE (18:1/20:4) levels	0.472618	0.944176	0.0528042	0.820837	0.60785	0.00152334
1-palmitoyl-2-oleoyl-GPI (16:0/18:1) levels	0.0175642	0.840725	0.85203	0.0188174	0.474902	0.115281
1-oleoyl-2-linoleoyl-GPE (18:1/18:2) levels	0.941114	0.0850291	0.316228	0.705663	0.213773	0.000480261
Arachidonoylcholine levels	0.0829871	0.524614	0.0345108	0.0698775	0.599971	0.023043
(S)-3-hydroxybutyrylcarnitine levels	0.499508	0.860095	0.661042	0.988801	0.00151325	0.0128516
Methylsuccinoylcarnitine levels	0.244882	0.747888	0.719344	0.953137	0.325688	0.0132189
Docosahexaenoylcholine levels	0.184418	0.0783654	0.0424855	0.249155	0.661711	0.857567
1-linoleoyl-2-linolenoyl-GPC (18:2/18:3) levels	0.45826	0.0889232	0.0179137	0.631767	0.00251424	0.118508
Furaneol sulfate levels	0.406918	0.726678	0.3154	0.344162	0.0320016	0.736819
Ceramide (d18:1/24:1) levels	0.771772	0.592651	0.127369	0.830118	0.784268	0.0282366
N-oleoylserine levels	0.00414426	0.677483	0.142144	0.00370951	0.0586587	0.750889
Linoleoyl-arachidonoyl-glycerol (18:2/20:4) [1] levels	0.104913	0.498998	0.00940119	0.589128	0.0424279	0.827393
Glycosyl-N-behenoyl-sphingadienine (d18:2/22:0) levels	0.280311	0.0801816	0.511128	0.198512	0.0131987	0.23752
Gamma-glutamyl-alpha-lysine levels	0.00952857	0.558649	0.303245	0.0315945	0.491887	0.714387
Linoleoyl-arachidonoyl-glycerol (18:2/20:4) [2] levels	0.425776	0.737752	0.00704075	0.030054	0.0455777	0.182468
Stearoylcholine levels	0.399275	0.157353	0.0453347	0.666424	0.553515	0.380043
Ceramide (d18:1/14:0, d16:1/16:0) levels	0.0568098	0.459485	0.766279	0.000447305	0.737478	0.477543
Glycosyl ceramide (d18:2/24:1, d18:1/24:2) levels	0.369856	0.241385	0.431751	0.428458	0.044593	0.40796
Sphingadienine levels	0.286255	0.864572	0.0305541	0.572707	0.32202	0.370099
Ceramide (d18:1/17:0, d17:1/18:0) levels	0.821845	0.876534	0.612448	0.532172	0.0222305	0.143566
Nisinate (24:6n3) levels	0.983033	0.829901	0.476139	0.0378023	0.234973	0.0975045
Linolenoylcarnitine (C18:3) levels	0.169151	0.716857	0.246777	0.530165	0.0299159	0.116834
Sphingomyelin (d18:1/25:0, d19:0/24:1, d20:1/23:0, d19:1/24:0) levels	0.961647	0.532066	0.0338317	0.917609	0.239095	0.0913093
Arachidoylcarnitine (C20) levels	0.00510645	0.400309	0.781351	0.209665	0.924962	0.0202744
Lignoceroylcarnitine (C24) levels	0.059788	0.0257802	0.288664	0.462645	0.181529	0.20935
Dihomo-linolenoylcarnitine (C20:3n3 or 6) levels	0.0292893	0.898843	0.455631	0.353106	0.141415	0.0076635
Carotene diol (2) levels	0.247828	0.317644	0.0338124	0.101789	0.274625	0.0242916
Carotene diol (1) levels	0.0393296	0.77396	0.116906	0.0279004	0.421592	0.198402
Nervonoylcarnitine (C24:1) levels	0.881004	0.0448706	0.179859	0.176803	0.97096	0.88087
Arachidonoylcarnitine (C20:4) levels	0.299427	0.714702	0.116112	0.782218	0.0221448	0.363126
2-butenoylglycine levels	0.140145	0.629901	0.304336	0.0350893	0.0856771	0.755607
Trans-2-hexenoylglycine levels	0.239291	0.588265	0.0271657	0.502819	0.767673	0.443785
Hexadecenedioate (C16:1-DC) levels	0.947569	0.0142336	0.674894	0.376195	0.994741	0.280408
Dihydroferulic acid sulfate levels	0.650079	0.708479	0.451548	0.698291	0.464655	0.00138441
Glutamine conjugate of C7H12O2 levels	0.0009666	0.998698	0.484724	0.00222258	0.111845	0.401735
Hydroxyasparagine levels	0.481019	0.900823	0.493788	0.74698	0.00906906	0.352733
Octadecadienedioate (C18:2-DC) levels	0.349792	0.00107311	0.994001	0.0788373	0.987857	0.0796295
3-hydroxybutyroylglycine levels	0.917365	0.857451	0.0397437	0.835871	0.17088	0.957004
Glyco-beta-muricholate levels	0.376291	0.336387	0.399335	0.190376	0.00106715	0.79579
N,n,n-trimethyl-alanylproline betaine (tmap) levels	0.978047	0.837578	0.937263	0.797166	0.0336198	0.0567929
3-formylindole levels	0.507592	0.518951	0.130722	0.156925	0.79161	0.00215252
Gamma-glutamylcitrulline levels	0.597307	0.0387036	0.836389	0.395727	0.208025	0.25051
Dodecadienoate (12:2) levels	0.0668056	0.912865	0.305611	0.0164474	0.410433	0.758122
N-lactoyl tyrosine levels	0.741606	0.801485	0.145963	0.873003	0.027972	0.976138
N,N-dimethylalanine levels	0.747145	0.0163882	0.702587	0.927132	0.769881	0.937567
Ethyl beta-glucopyranoside levels	0.39074	0.0127455	0.387932	0.816117	0.932439	0.0193241
N-lactoyl phenylalanine levels	0.363447	0.0449169	0.364988	0.274721	0.270504	0.0404187
N-acetyl-isoputreanine levels	0.585089	0.718343	0.97566	0.084502	0.368586	0.00209631
2,2'-Methylenebis(6-tert-butyl-p-cresol) levels	0.0318152	0.410493	0.752792	0.154265	0.456957	0.541074
2-hydroxysebacate levels	0.418697	0.52514	0.266013	0.953001	0.0218823	0.0980571
Sulfate of piperine metabolite C18H21NO3 (1) levels	0.782807	0.0377266	0.965981	0.532696	0.677128	0.063663
Methyl vanillate sulfate levels	0.69614	0.0246899	0.845946	0.632532	0.289498	0.806921
Glucuronide of piperine metabolite C17H21NO3 (4) levels	0.456726	0.839301	0.821085	0.507223	0.0195252	0.0207434
11beta-hydroxyandrosterone glucuronide levels	0.935447	0.294401	0.366882	0.486553	0.47938	0.0265998
3-hydroxy-2-methylpyridine sulfate levels	0.841299	0.940132	0.012753	0.280358	0.306851	0.470478
3-ethylcatechol sulfate (2) levels	0.0709296	0.241582	0.0405252	0.513573	0.167653	0.706809
2,6-dihydroxybenzoic acid levels	0.507442	0.444889	0.0185283	0.355364	0.882921	0.115931
3-ethylcatechol sulfate (1) levels	0.0352086	0.615576	0.417359	0.016842	0.0726959	0.481659
Lithocholate sulfate (1) levels	0.0136628	0.591419	0.762696	0.143638	0.701126	0.449197
Palmitoyl-sphingosine-phosphoethanolamine (d18:1/16:0) levels	0.607866	0.823686	0.994692	0.516645	0.0117413	0.133169
Pregnenetriol disulfate levels	0.0174324	0.422803	0.190443	0.129027	0.0113138	0.153494
Pregnenetriol sulfate levels	0.297077	0.596712	0.617841	0.929013	0.0134715	0.731262
Taurochenodeoxycholic acid 3-sulfate levels	0.0288357	0.338309	0.107826	0.176029	0.365165	0.361671
Hydroxypalmitoyl sphingomyelin (d18:1/16:0(OH)) levels	0.571727	0.822202	0.000608196	0.551165	0.395001	0.00675018
Eicosenedioate (C20:1-DC) levels	0.122631	0.0422251	0.920983	0.292062	0.376802	0.0401106
Levulinoylcarnitine levels	0.203184	0.679329	0.357711	0.633578	0.0254386	0.190364
Branched-chain, straight-chain, or cyclopropyl 10:1 fatty acid (1) levels	0.40371	0.0166982	0.490637	0.318576	0.129404	0.93886
Metabolonic lactone sulfate levels	0.0119582	0.10907	0.423782	0.305543	0.644841	0.0603019
Branched chain 14:0 dicarboxylic acid levels	0.701893	0.74431	0.0194703	0.545216	0.39658	0.916935
S-carboxyethylcysteine levels	0.465263	0.575394	0.327937	0.221685	0.0286639	0.366241
Bilirubin degradation product, C17H20N2O5 (2) levels	0.557077	0.188664	0.0150325	0.162101	0.551546	0.505913
Bilirubin degradation product, C16H18N2O5 (4) levels	0.51126	0.727469	0.000110454	0.301076	0.643914	0.199946
Tetrahydrocortisol glucuronide levels	0.505805	0.00872292	0.625623	0.937132	0.863299	0.201237
N-acetyl-2-aminoadipate levels	0.00957313	0.345034	0.938066	0.0158211	0.829527	0.422023
Bilirubin degradation product, C16H18N2O5 (3) levels	0.386022	0.382622	0.000482093	0.394998	0.394029	0.286551
3-hydroxyoctanoylcarnitine (1) levels	0.754096	0.125539	0.576043	0.764114	0.0180877	0.883171
Bilirubin degradation product, C16H18N2O5 (2) levels	0.561275	0.478713	0.00892026	0.296896	0.396198	0.197648
Bilirubin degradation product, C16H18N2O5 (1) levels	0.246685	0.628535	0.00652699	0.823478	0.571274	0.0278003
Picolinate levels	0.316381	0.839207	0.135521	0.181402	0.0342107	0.936418
N-acetylleucine levels	0.546104	0.00033631	0.242011	0.502297	0.629194	0.200445
Gamma-glutamylglutamine levels	0.018145	0.0413069	0.641796	0.0358463	0.933844	0.96257
3-hydroxyisobutyrate levels	0.808235	0.519432	0.755032	0.669126	0.660221	0.0196029
3-aminoisobutyrate levels	0.975659	0.615447	0.857366	0.535088	0.484753	0.0435748
4-acetamidobutanoate levels	0.954135	0.00465622	0.867267	0.95318	0.344543	0.129155
N1-methyladenosine levels	0.141148	0.857817	0.0187998	0.274864	0.200228	0.903553
Gamma-glutamylhistidine levels	0.0866025	0.327681	0.324862	0.0212752	0.457527	0.961702
N-acetylglucosaminylasparagine levels	0.825277	0.204101	0.0306139	0.426194	0.447683	0.986709
Homovanillate (hva) levels	0.920425	0.982136	0.831889	0.49569	0.0226633	0.82682
Cys-gly, oxidized levels	0.712975	0.0279039	0.976483	0.318487	0.0240862	0.460324
Cholate levels	0.926896	0.0898209	0.466126	0.426831	0.341308	0.0274024
Beta-hydroxyisovalerate levels	0.00130282	0.408174	0.27518	0.00130099	0.731285	0.153673
Creatine levels	0.326419	0.782769	0.000239191	0.476164	0.838301	0.464612
3-methoxytyrosine levels	0.13442	0.0109354	0.159293	0.368628	0.513598	0.327496
1-palmitoyl-2-linoleoyl-gpc (16:0/18:2) levels	0.776034	0.263809	0.000729219	0.868548	0.505496	0.189218
1-palmitoyl-2-oleoyl-GPE (16:0/18:1) levels	0.508856	0.298408	0.233417	0.856544	0.115387	0.00427754
Taurocholic acid levels	0.831167	0.378437	0.711069	0.908174	0.0254049	0.886658
Ceramide (d18:1/16:0) levels	0.865614	0.780024	0.0109581	0.640974	0.769026	0.458827
4-hydroxyphenylacetate levels	0.0228229	0.223929	0.600344	0.102416	0.197608	0.178402
5,6-dihydrothymine levels	0.347258	0.370008	0.00626575	0.862028	0.33217	0.660621
4-acetaminophen sulfate levels	0.0066911	0.669227	0.313548	0.0803371	0.960699	0.85006
Eicosapentaenoate (EPA; 20:5n3) levels	0.313297	0.204913	0.0103667	0.474473	0.0640943	0.0203058
N-acetylputrescine levels	0.471244	0.108625	0.598767	0.339502	0.707917	4.49e-05
Methylsuccinate levels	0.374873	0.606383	0.0208591	0.993313	0.100772	0.379688
9,10-DiHOME levels	0.171081	0.0205852	0.524228	0.0722981	0.00497856	0.989726
Adenosine 5'-monophosphate (AMP) levels	0.292268	0.265	0.104898	0.43081	0.0303368	0.689929
Arachidonate (20:4n6) levels	0.215893	0.180522	0.00181911	0.461442	0.131089	0.0135307
Succinate levels	0.441452	0.337394	0.312617	0.678157	0.0272885	0.518005
Phenylpyruvate levels	0.301098	0.502974	0.581273	0.747123	0.0197884	0.376331
Cholesterol levels	0.79443	0.0165841	0.922186	0.595398	0.768399	0.684004
3-(4-hydroxyphenyl)lactate levels	0.000901533	0.479933	0.399191	0.277212	0.0338545	0.204956
Gamma-glutamylglutamate levels	0.945958	0.01498	0.279157	0.667713	0.490196	0.0964291
Flavin adenine dinucleotide (FAD) levels	0.0226773	0.727038	0.0805698	0.0835578	0.794412	0.479228
Histidine levels	0.137425	0.0251419	0.343463	0.461034	0.229186	0.0568223
Hypotaurine levels	0.128449	0.720181	0.0290703	0.0188781	0.0678816	0.00201233
Palmitoleate (16:1n7) levels	0.0394179	0.937173	0.493481	0.0234054	0.918442	0.233052
Leucine levels	0.765917	0.484601	0.826852	0.952711	0.378953	0.0035956
Phenylalanine levels	0.0354416	0.97992	0.711709	0.12119	0.817506	0.357513
Nicotinamide levels	0.420913	0.94815	0.0432044	0.0397451	0.397242	0.966281
Lysine levels	0.542478	0.462462	0.754769	0.762436	0.0945958	0.022232
Plasma lactate levels	0.250204	0.597017	0.973882	0.0557081	0.0265963	0.958734
Plasma free proline levels	0.950077	0.575948	0.020789	0.698822	0.166689	0.884754
Glutamate levels	0.315648	0.171316	0.916799	0.596613	0.0946993	0.032239
2'-deoxyuridine levels	0.468391	0.0310979	0.0233459	0.879118	0.903363	0.902441
Serine levels	0.432773	0.626557	0.407253	0.188492	0.00122712	0.296446
Glutamine levels	0.00200064	0.0904006	0.474242	0.00641134	0.772663	0.223541
Spermidine levels	0.442536	0.158048	0.0497907	0.686019	0.329188	0.972373
Dimethylglycine levels	0.494844	0.623877	0.138899	0.404561	0.0470844	0.400927
Caprate (10:0) levels	0.0255356	0.373951	0.0695708	0.197603	0.228069	0.801396
Mannose levels	0.0922648	0.00269968	0.00570638	0.943132	0.111098	0.331589
Alpha-ketobutyrate levels	0.939748	0.793184	0.928993	0.932795	0.0117924	0.068572
Cysteine levels	0.436074	0.366751	0.103169	0.620725	0.0170704	0.16672
Dihydroorotate levels	0.171611	0.8182	0.19515	0.411284	0.239823	0.00471673
Caproate (6:0) levels	0.680143	0.701745	0.699971	0.936304	0.677455	0.023887
X-07765 levels	0.00156329	0.179533	0.979483	0.00303683	0.585213	0.526256
Kynurenate levels	0.137722	0.0383382	0.651122	0.0926918	0.585213	0.128477
Alpha-ketoglutarate levels	0.232295	0.0136755	0.463097	0.261425	0.589015	0.983325
X-11308 levels	0.82858	0.0449735	0.480073	0.804114	0.854771	0.130659
X-11315 levels	0.0472132	0.669661	0.278587	0.0205404	0.201928	0.43839
X-10458 levels	0.403602	0.058335	0.000235838	0.706954	0.178596	0.811854
X-11849 levels	0.0129815	0.5548	0.022091	0.00797205	0.024533	0.00865897
X-11632 levels	0.0140205	0.210603	0.335248	0.0150458	0.2585	0.0398442
X-11470 levels	0.466948	0.963429	0.691492	0.44075	0.03094	0.258016
X-11381 levels	0.0362476	0.543588	0.615175	0.987418	0.147963	0.578741
X-12127 levels	0.0848648	0.594398	0.220923	0.827739	0.0432382	0.298356
X-12221 levels	0.124488	0.575919	0.480618	0.0256211	0.0505864	0.572019
X-12104 levels	0.00999464	0.760757	0.650497	0.00279058	0.0192627	0.608035
X-12306 levels	0.339765	0.0146024	0.66864	0.984598	0.00992551	0.746302
X-11880 levels	0.0323727	0.0710271	0.714344	0.148351	0.936533	0.138073
X-12411 levels	0.577166	0.456264	0.0229416	0.218575	0.435212	0.103858
X-12462 levels	0.104232	0.517058	0.514191	0.0486123	0.409588	0.629583
X-12714 levels	0.0167998	0.919704	0.399213	0.00480699	0.248828	0.179231
X-12701 levels	0.222525	0.547833	0.420561	0.0428804	0.965214	0.992212
X-12731 levels	0.00755527	0.996462	0.493258	0.0171963	0.572423	0.256848
X-12707 levels	0.057667	0.808791	0.441849	0.0453954	0.264688	0.317578
X-12729 levels	0.793647	0.456385	0.389174	0.74992	0.0399852	0.546317
X-12822 levels	0.223758	0.729041	0.541409	0.11755	0.474189	0.031491
X-12738 levels	0.0917566	0.0659894	0.929589	0.360084	0.963805	0.00298061
X-12847 levels	0.336797	0.897183	0.478878	0.151176	0.0476315	0.231271
X-13729 levels	0.506826	0.249849	0.239532	0.655755	0.00305998	0.642655
X-12844 levels	0.87049	0.768949	0.296937	0.0610291	0.00712986	0.222031
X-17335 levels	0.771459	0.678033	0.51416	0.51364	0.031418	0.539598
X-15486 levels	0.516732	0.788782	0.524905	0.0287828	0.655267	0.12477
X-17325 levels	0.743128	0.803027	0.0562455	0.601746	0.00428126	0.22084
X-17010 levels	0.0945932	0.648135	0.991684	0.730555	0.0506528	0.0445538
X-15503 levels	0.124177	0.484089	0.217314	0.204371	0.0461527	0.882659
X-17438 levels	0.347241	0.410838	0.567457	0.0491145	0.963096	0.547096
X-17654 levels	0.273281	0.708278	0.580072	0.817474	0.0817007	0.0468007
X-17367 levels	0.454056	0.910181	0.0469072	0.247896	0.0810959	0.88617
X-17357 levels	0.50364	0.0381427	0.136267	0.723019	0.968571	0.163963
X-18886 levels	0.387281	0.0186997	0.6073	0.0773987	0.368908	0.674028
X-18887 levels	2.31e-05	0.325251	0.272129	1.48e-05	0.389862	0.339206
X-17690 levels	0.608412	0.0460881	0.870019	0.919545	0.843649	0.380265
X-21258 levels	0.0409829	0.911791	0.475989	0.124953	0.238562	0.872555
X-19438 levels	0.561337	0.780549	0.627117	0.636767	0.779378	0.0016952
X-18913 levels	0.53967	0.416101	0.710281	0.54576	0.0306698	0.212905
X-18921 levels	0.904782	0.799451	0.0131215	0.700957	0.633128	0.106039
X-19299 levels	0.828597	0.0146203	0.145922	0.579616	0.196173	0.857153
X-21285 levels	0.859732	0.118044	0.0160348	0.57867	0.484604	0.446443
X-21796 levels	0.662718	0.662802	0.0784486	0.770932	0.0295911	0.857182
X-21752 levels	0.010361	0.814641	0.892666	0.0160567	0.0303087	0.825023
X-21736 levels	0.43233	0.0237076	0.760454	0.795265	0.225127	0.293119
X-21383 levels	0.00720193	0.789245	0.733931	0.0328122	0.630765	0.722931
X-21834 levels	0.541503	0.414023	0.919609	0.909537	0.19882	0.0123066
X-21467 levels	0.461058	0.0107806	0.218248	0.554988	0.571207	0.0300412
X-23648 levels	0.106133	0.875893	0.161325	0.228596	0.157976	0.0463965
X-23641 levels	0.97598	0.517757	0.0395248	0.325229	0.259141	0.731336
X-23276 levels	0.163525	0.704474	0.397062	0.548987	0.0189741	0.248228
X-23593 levels	0.106537	0.0111099	0.743494	0.361812	0.294346	0.336624
X-23974 levels	0.540909	0.405098	0.138265	0.0318265	0.19762	0.426692
X-24328 levels	0.297937	0.418687	0.0314231	0.915253	0.986704	0.383042
X-24418 levels	0.0313107	0.31311	0.604801	0.237955	0.894588	0.990125
X-24337 levels	0.362071	0.0791766	0.640816	0.0415233	0.341427	0.174016
X-24334 levels	0.750918	0.885654	0.737449	0.95235	0.00529845	0.350739
X-24518 levels	0.0769229	0.368018	0.963613	0.0306844	0.240236	0.0491721
X-24531 levels	0.258264	0.89784	0.838129	0.0421721	0.643753	0.265233
X-24811 levels	0.95847	0.0235783	0.120034	0.786571	0.00826214	0.777028
X-24795 levels	0.268657	0.624559	0.306621	0.727787	0.970728	0.0476705
X-24801 levels	0.75008	0.706605	0.125447	0.686823	0.651683	0.00435794
X-25109 levels	0.0281245	0.780116	0.760258	0.0339583	0.364163	0.763757
X-24947 levels	0.223431	0.166454	0.682379	0.00176881	0.48051	0.0689739
X-25265 levels	0.137996	0.561172	0.77043	0.612079	0.0180868	0.056144
X-25957 levels	0.952566	0.625193	0.718885	0.674391	0.0285767	0.0706699
X-25422 levels	0.442779	0.521028	0.527144	0.510498	0.0305453	0.423123
X-25790 levels	0.161101	0.262065	0.634644	0.279242	0.0612078	0.00746099
X-25271 levels	0.944121	0.0213055	0.748364	0.110845	0.513406	0.590374
X-25519 levels	0.790125	0.570133	0.00828185	0.475896	0.231597	0.328327
X-26109 levels	0.0327657	0.0588005	0.216116	0.251254	0.187359	0.405892
X-26054 levels	0.820091	0.373431	0.777696	0.480952	0.318648	0.0448266
Carnitine C4 levels	0.245968	0.134731	0.00811867	0.474241	0.978617	0.196749
Androsterone sulfate levels	0.323469	0.961337	0.789535	0.0321991	0.0834526	0.420475
N-acetyltyrosine levels	0.37489	0.0126558	0.113969	0.645374	0.426517	0.76237
N-acetylphenylalanine levels	0.237551	0.0114587	0.0902699	0.478678	0.561575	0.814352
5-acetylamino-6-formylamino-3-methyluracil levels	0.20754	0.087191	0.387205	0.191914	0.812714	0.000837829
N-acetylcitrulline levels	0.19151	0.0399225	0.690186	0.237962	0.17081	0.183818
1-stearoyl-2-arachidonoyl-gpc (18:0/20:4) levels	0.12017	0.329618	0.0207875	0.966691	0.000210122	0.0105829
Bilirubin (E,E) levels	0.326626	0.487498	0.00063947	0.278972	0.469772	0.0145083
Bilirubin (E,Z or Z,E) levels	0.365137	0.884158	0.000387263	0.196326	0.725738	0.0421608
Androsterone glucuronide levels	0.576991	0.348205	0.0583149	0.37537	0.00711379	0.458124
N-acetyl-1-methylhistidine levels	0.401001	0.0181398	0.506137	0.449123	0.113891	0.725707
1-palmitoyl-2-arachidonoyl-gpc (16:0/20:4n6) levels	0.961498	0.422162	0.00147682	0.0697168	2.77e-06	0.00628971
2'-o-methylcytidine levels	0.705997	0.0354682	0.738709	0.352037	0.00669061	0.657543
N2-acetyl,N6,N6-dimethyllysine levels	0.497593	0.0699688	0.745224	0.866274	0.0146645	0.221007
Deoxycholic acid glucuronide levels	0.383613	0.140234	0.683936	0.0350391	0.676158	0.0212327
Decadienedioic acid (C10:2-DC) levels	0.516471	0.675578	0.290483	0.566717	0.758835	0.0250736
Bilirubin degradation product, C17H18N2O4 (1) levels	0.647194	0.416409	0.000592979	0.196245	0.357414	0.106004
Bilirubin degradation product, C17H18N2O4 (2) levels	0.39892	0.199842	0.000163222	0.156629	0.504592	0.167205
Bilirubin degradation product, C17H18N2O4 (3) levels	0.27652	0.264947	0.000171973	0.21651	0.463817	0.315754
Bilirubin (z,z) levels	0.920913	0.992684	0.000722257	0.575531	0.594702	0.0169089
Biliverdin levels	0.398271	0.632783	0.0478442	0.280582	0.113879	0.0976568
Glycine levels	0.654976	0.895815	9.87e-05	0.801851	0.0808636	0.0642656
X-12798 levels	0.227863	0.623178	0.506023	0.010952	0.607354	0.509558
Spermidine to ornithine ratio	0.713715	0.938761	0.669842	0.604645	0.650237	0.0101667
Alpha-ketoglutarate to glutamate ratio	0.101286	0.639938	0.746203	0.0312143	0.862681	0.367494
Adenosine 5'-diphosphate (ADP) to phosphoethanolamine ratio	0.090888	0.103021	0.180164	0.0434991	0.584335	0.473478
S-adenosylhomocysteine (SAH) to leucine ratio	0.702031	0.570039	0.0491397	0.976409	0.856072	0.506027
Adenosine 5'-diphosphate (ADP) to creatine ratio	0.553406	0.012084	0.857781	0.578902	0.363011	0.550602
N-acetylputrescine to (N(1) + N(8))-acetylspermidine ratio	0.982191	0.251246	0.564222	0.35414	0.656636	0.014816
Adenosine 3',5'-cyclic monophosphate (cAMP) to taurocholate ratio	0.652796	0.486984	0.0157627	0.799019	0.765216	0.622555
Adenosine 5'-diphosphate (ADP) to fructose ratio	0.0286746	0.097931	0.303472	0.221132	0.941782	0.513791
Adenosine 5'-diphosphate (ADP) to mannose ratio	0.0672006	0.0988232	0.126174	0.0249809	0.0405814	0.534292
Adenosine 5'-monophosphate (AMP) to palmitate (16:0) ratio	0.255574	0.682412	0.386337	0.48307	0.00767922	0.842177
Adenosine 5'-diphosphate (ADP) to 2'-deoxyuridine ratio	0.0308787	0.919133	0.976289	0.11051	0.0887553	0.484532
Arachidonate (20:4n6) to oleate to vaccenate (18:1) ratio	0.904498	0.25039	0.0350617	0.168827	0.0159248	0.0023422
Adenosine 5'-monophosphate (AMP) to alanine ratio	0.249926	0.0841575	0.0486985	0.488053	0.416581	0.567291
Arginine to glutamate ratio	0.0233264	0.495687	0.721844	0.0154053	0.789268	0.706147
Arachidonate (20:4n6) to pyruvate ratio	0.0838583	0.0772102	0.113842	0.501095	0.152468	0.000919844
Glycine to pyridoxal ratio	0.734049	0.713781	0.0225977	0.80577	0.133703	0.111982
Glycine to alanine ratio	0.884464	0.395266	0.0139168	0.747974	0.444468	0.0636156
Citrulline to dimethylarginine (SDMA + ADMA) ratio	0.916284	0.227486	0.0481961	0.614427	0.522213	0.624052
Phosphate to 2'-deoxyuridine ratio	0.950819	0.0775706	0.0107765	0.312712	0.647165	0.812692
Phosphate to mannose ratio	0.00394044	5.29e-05	4.14e-09	0.327253	0.000760109	0.934822
Serine to alpha-tocopherol ratio	0.0233861	0.553086	0.948862	0.0452936	0.616999	0.981116
Serine to pyruvate ratio	0.76881	0.441874	0.227839	0.754612	0.00322605	0.236597
Glutamate to glutamine ratio	0.908072	0.64195	0.022379	0.387709	0.302279	0.232072
Pyruvate to N-acetylneuraminate ratio	0.523398	0.652486	0.0221835	0.674449	0.818348	0.581941
5-oxoproline to citrate ratio	0.0448087	0.660444	0.467611	0.735681	0.839824	0.929919
Alpha-tocopherol to sulfate ratio	0.0479779	0.287828	0.249053	0.0510215	0.522568	0.555316
Creatine to carnitine ratio	0.379291	0.408996	0.000150306	0.190235	0.973958	0.774291
Oleoyl-linoleoyl-glycerol (18:1 to 18:2) [2] to linoleoyl-arachidonoyl-glycerol (18:2 to 20:4) [1] ratio	0.409927	0.228626	0.0679591	0.680346	0.00701048	0.0807287
Oleoyl-linoleoyl-glycerol (18:1 to 18:2) [2] to linoleoyl-arachidonoyl-glycerol (18:2 to 20:4) [2] ratio	0.472879	0.0772311	0.00540107	0.810321	5.31e-05	0.048899
Spermidine to N-acetylputrescine ratio	0.225962	0.042658	0.506696	0.224112	0.293534	0.302274
5-methylthioadenosine (MTA) to phosphate ratio	0.00207671	0.570485	0.081379	0.0856045	0.96264	0.520559
Spermidine to phosphate ratio	0.154474	0.60211	0.761958	0.0225178	0.9656	0.0415381
Spermidine to pyruvate ratio	0.636759	0.482749	0.0235643	0.905784	0.928553	0.195042
Spermidine to carnitine ratio	0.18322	0.889269	0.821116	0.00968128	0.87284	0.046262
Spermidine to ergothioneine ratio	0.584433	0.418612	0.327845	0.610314	0.00224457	0.711508
Spermidine to choline ratio	0.354272	0.729905	0.0686176	0.850721	0.0480242	0.64368
Glutamate to kynurenine ratio	4.31e-05	0.649927	0.577363	0.0158136	0.149929	0.752946
3-hydroxyisobutyrate to adenosine 5'-diphosphate (ADP) ratio	0.665824	0.943183	0.0338419	0.423419	0.282459	0.103147
Alpha-ketoglutarate to aspartate ratio	0.747163	0.505797	0.868689	0.975268	0.851375	0.00146864
3-hydroxyisobutyrate to phosphate ratio	0.1891	0.158914	0.909628	0.00263347	0.0497867	0.0574414
3-phosphoglycerate to glycerate ratio	0.0701167	0.200084	0.0319246	0.133198	0.15131	0.514911
Adenosine 5'-diphosphate (ADP) to glycine ratio	0.856379	0.244609	0.00515819	0.520358	0.262164	0.18994
Glycine to phosphate ratio	0.409095	0.854402	0.0181536	0.511774	0.103316	0.617204
Cholate to bilirubin (Z,Z) ratio	0.333413	0.0910751	3.3e-05	0.241932	0.338712	0.253841
Glycerol to glycerol 3-phosphate ratio	0.203748	0.828642	0.694954	0.43362	0.0137286	0.79587
Adenosine 5'-monophosphate (AMP) to threonine ratio	0.109909	0.288573	0.0595852	0.0224211	0.467602	0.851901
Adenosine 5'-monophosphate (AMP) to glycine ratio	0.196193	0.86779	0.00480481	0.342463	0.221196	0.604415
Phosphate to threonine ratio	0.876367	0.461537	0.00369902	0.683876	0.767986	0.720129
Phosphate to glutamine ratio	0.0686335	0.0330697	0.892297	0.073713	0.989833	0.0748555
Phosphate to tyrosine ratio	0.0459745	0.108042	0.9015	0.231244	0.893053	0.259563
Methionine to phosphate ratio	0.393263	0.904931	0.923442	0.618883	0.930049	0.0104703
Adenosine 5'-monophosphate (AMP) to acetoacetate ratio	0.297366	0.541542	0.700637	0.608296	0.644514	0.0497692
Cysteinylglycine to taurine ratio	0.807759	0.404876	0.998717	0.91922	0.0162642	0.166817
Cysteinylglycine to glutamate ratio	0.0162411	0.66762	0.589687	0.420535	0.861007	0.931186
Taurine to glutamate ratio	0.229205	0.813267	0.962852	0.613837	0.502328	0.00633959
Adenosine 5'-monophosphate (AMP) to glutamate ratio	0.204038	0.716371	0.100665	0.227483	0.592227	0.01085
Aspartate to mannose ratio	0.537935	0.101693	0.0460919	0.892711	0.0238114	0.369829
Mannose to N-acetylglucosamine to N-acetylgalactosamine ratio	0.0832684	0.451602	0.0410786	0.70546	0.121886	0.236378
Cholesterol to taurocholate ratio	0.0128838	0.839042	0.797963	0.0665247	0.135638	0.17104
Taurine to cysteine ratio	0.464222	0.0096743	0.541758	0.854305	0.707378	0.156227
Hypotaurine to cysteine ratio	0.027249	0.946359	0.541325	0.169721	0.0690748	0.0541094
Inosine to EDTA ratio	0.56828	0.43361	0.888708	0.840451	0.269155	0.0132738
Phosphate to oleoyl-linoleoyl-glycerol (18:1 to 18:2) [2] ratio	0.538903	0.59963	0.0390261	0.0489041	0.422309	0.0309335
Phosphate to linoleoyl-arachidonoyl-glycerol (18:2 to 20:4) [2] ratio	0.441624	0.971504	0.0249836	0.37478	0.0106692	0.667757
Phosphate to linoleoyl-arachidonoyl-glycerol (18:2 to 20:4) [1] ratio	0.20354	0.546311	0.00111557	0.172297	0.00113872	0.401222
2'-deoxyuridine to cytidine ratio	0.886189	0.00773838	0.752496	0.968008	0.137906	0.890523
Retinol (Vitamin A) to linoleoyl-arachidonoyl-glycerol (18:2 to 20:4) [1] ratio	0.018704	0.371795	0.0169507	0.109154	0.000425328	0.238342
Retinol (Vitamin A) to linoleoyl-arachidonoyl-glycerol (18:2 to 20:4) [2] ratio	0.259252	0.416778	0.00254302	0.421648	0.0519789	0.286871
Glucose to sucrose ratio	0.76063	0.718844	0.423342	0.190277	0.00727764	0.444672
Tyrosine to pyruvate ratio	0.111336	0.0983121	0.825962	0.0720367	0.0287132	0.264212
Alpha-ketobutyrate to 3-methyl-2-oxobutyrate ratio	0.174825	0.0444387	0.631254	0.108423	0.310702	0.547938
Mannose to glycerol ratio	0.165123	0.0271733	0.340527	0.783687	0.493385	0.708176
Alpha-ketobutyrate to pyruvate ratio	0.674346	0.175123	0.40351	0.633821	0.947139	0.00517477
Glycerol to mannitol to sorbitol ratio	0.158146	0.806954	0.806749	0.0420779	0.802886	0.929106
Caffeine to theobromine ratio	0.941706	0.478825	0.0137602	0.623601	0.812302	0.762737
N-palmitoyl-sphingosine (d18:1 to 16:0) to N-stearoyl-sphingosine (d18:1 to 18:0) ratio	0.09444	0.318635	0.973043	0.0102722	0.426476	0.869476
Glycerol to carnitine ratio	0.135565	0.31179	0.955428	0.0389184	0.101481	0.0892049
Succinate to proline ratio	0.940782	0.414009	0.938165	0.632117	0.791171	0.0494806
Alpha-ketoglutarate to trans-4-hydroxyproline ratio	0.00637189	0.462448	0.581148	0.00345315	0.457676	0.925185
Glutamate to pyruvate ratio	0.0264965	0.774624	0.223223	0.00229043	0.7455	0.357817
Adenosine 5'-monophosphate (AMP) to EDTA ratio	0.036219	0.379887	0.551696	0.304161	0.487839	0.969003
Glutamate to alanine ratio	0.279833	0.478136	0.0423431	0.633189	0.114894	0.389543
Adenosine 5'-diphosphate (ADP) to mannitol to sorbitol ratio	0.445487	0.101339	0.0360768	0.540213	0.455357	0.371726
Adenosine 5'-diphosphate (ADP) to N-acetylneuraminate ratio	0.0131095	0.0240156	0.941313	0.127669	0.617644	0.329012
Glucose to mannitol to sorbitol ratio	0.116467	0.454399	0.736412	0.344088	0.883065	0.0208725
Glucose-to-mannose ratio	0.0605198	0.128605	0.000286825	0.633258	0.0124799	0.765245
Glutamate to 5-oxoproline ratio	0.863485	0.16902	0.777665	0.793902	0.00443081	0.875499
Leucine to N-palmitoyl-sphingosine (d18:1 to 16:0) ratio	0.0132338	0.150025	0.519696	0.0351867	0.887786	0.429932
Arachidonate (20:4n6) to linoleate (18:2n6) ratio	0.462745	0.195535	0.0669264	0.917215	0.0428538	0.0100603
Caffeine to linoleate (18:2n6) ratio	0.115048	0.428734	0.456993	0.0895424	0.0317429	0.128296
Cholesterol to linoleoyl-arachidonoyl-glycerol (18:2 to 20:4) [1] ratio	0.0241609	0.520246	0.0935596	0.987219	0.196808	0.49697
Cholesterol to benzoate ratio	0.0362428	0.591342	0.367805	0.148676	0.712405	0.154253
Cholesterol to oleoyl-linoleoyl-glycerol (18:1 to 18:2) [2] ratio	0.566198	0.350208	0.0121864	0.355355	0.664351	0.0455928
Cholesterol to linoleoyl-arachidonoyl-glycerol (18:2 to 20:4) [2] ratio	0.54243	0.421971	0.2463	0.548043	0.806341	0.0276293
Benzoate to linoleoyl-arachidonoyl-glycerol (18:2 to 20:4) [2] ratio	0.116645	0.429489	0.00588525	0.755881	0.171124	0.325471
Alanine to asparagine ratio	0.51101	0.769178	0.997104	0.555592	0.0943094	0.0450855
Histidine to glutamine ratio	0.143295	0.211547	0.000468889	0.610434	0.725952	0.629034
Serine to threonine ratio	0.919648	0.714407	6.55e-05	0.171116	0.0763744	0.154314
Serine to alpha-ketobutyrate ratio	0.0329814	0.183734	0.24442	0.0360064	0.0325103	0.127962
Maltose to sucrose ratio	0.966721	0.00548804	0.438937	0.73257	0.282475	0.98285
Threonine to pyruvate ratio	0.168519	0.676538	0.165831	0.40125	0.0332987	0.647925
Androsterone glucuronide to etiocholanolone glucuronide ratio	0.99597	0.00945406	0.387357	0.980774	0.0570873	0.701998
Glucuronate to androsterone glucuronide ratio	0.907912	0.746961	0.150618	0.804495	0.0393847	0.121812
Bilirubin (Z,Z) to androsterone glucuronide ratio	0.169821	0.441482	0.0188247	0.171037	0.658076	0.278075
Bilirubin (Z,Z) to etiocholanolone glucuronide ratio	0.940715	0.249386	3.26e-07	0.368715	0.0762864	0.44038
Bilirubin (Z,Z) to glucuronate ratio	0.5022	0.293948	0.0432949	0.337153	0.934784	0.0305783
Paraxanthine to 5-acetylamino-6-formylamino-3-methyluracil ratio	0.0022714	0.738999	0.783359	0.00405335	0.574054	0.0248945

## Sheet: Supplementary data 7
The impact of 193 plasma metabolites and 54 plasma metabolite ratios on risk factors
Outcome	Exposure	nSNP	MR_test	P_value	Pleiotropy_test	P for pleiotropy	Cochran's Q test	I2	P for heterogeneity	beta	se	OR(P-value)
IBD	1-stearoyl-2-arachidonoyl-GPI (18:0/20:4) levels	30	Inverse variance weighted	0.00840651			Inverse variance weighted	0.456678	0.00381454	-0.118971	0.0451454	0.888(P=0.00840650599436844)
		30	Weighted median	0.00847178	MR egger	0.781356	MR Egger	0.473942	0.00276232	-0.148977	0.0565881	0.862(P=0.00847178141954965)
	Acetylcarnitine levels (Biocrates platform)	31	Inverse variance weighted	0.00506067			Inverse variance weighted	0	0.703209	-0.129298	0.0461261	0.879(P=0.00506067500087293)
		31	Weighted median	0.0235521	MR egger	0.689018	MR Egger	0	0.663638	-0.161817	0.0714625	0.851(P=0.0235521491412719)
	Octanoylcarnitine (c8) levels	30	Inverse variance weighted	0.0228348			Inverse variance weighted	0.0356185	0.410461	0.0753306	0.0330951	1.078(P=0.022834816699899)
		30	Weighted median	0.00169105	MR egger	0.063977	MR Egger	0	0.672659	0.134237	0.0427544	1.144(P=0.001691055212812)
	Decanoylcarnitine (C10) levels	34	Inverse variance weighted	0.0231934			Inverse variance weighted	0.125215	0.262049	0.0851844	0.0375223	1.089(P=0.0231933776063705)
		34	Weighted median	0.000553022	MR egger	0.491321	MR Egger	0.138874	0.243297	0.179214	0.051891	1.196(P=0.000553022089509792)
	1-stearoyl-gpc (18:0) levels	40	Inverse variance weighted	0.0240188			Inverse variance weighted	0.289945	0.262049	-0.103081	0.0456753	0.902(P=0.0240187590490691)
		40	Weighted median	0.0277398	MR egger	0.588461	MR Egger	0.30273	0.243297	-0.130399	0.0592468	0.878(P=0.0277398000419332)
	Stachydrine levels	29	Inverse variance weighted	0.000876335			Inverse variance weighted	0	0.496575	0.163171	0.0490372	1.177(P=0.000876335205747543)
		29	Weighted median	0.00276606	MR egger	0.511774	MR Egger	0	0.466085	0.214446	0.0716584	1.239(P=0.00276606045746745)
	Epiandrosterone sulfate levels	48	Inverse variance weighted	0.000988086			Inverse variance weighted	0.0892273	0.298566	-0.0769396	0.0233582	0.926(P=0.0009880864318388)
		48	Weighted median	0.0036768	MR egger	0.703882	MR Egger	0.105771	0.269199	-0.0924886	0.0318417	0.912(P=0.00367679505875443)
	5-methyluridine (ribothymidine) levels	38	Inverse variance weighted	0.0018149			Inverse variance weighted	0.252319	0.0822675	0.0944736	0.0302901	1.099(P=0.0018148982576136)
		38	Weighted median	0.00360739	MR egger	0.363954	MR Egger	0.255441	0.08185	0.0969539	0.0333107	1.102(P=0.00360739423561768)
	1-arachidonoyl-gpc (20:4n6) levels	31	Inverse variance weighted	7.79e-05			Inverse variance weighted	0.119407	0.278125	-0.108836	0.0275479	0.897(P=0.0000778885748533121)
		31	Weighted median	0.000147093	MR egger	0.998262	MR Egger	0.14876	0.236782	-0.115309	0.0303769	0.891(P=0.000147093113879355)
	1-arachidonoyl-GPE (20:4n6) levels	38	Inverse variance weighted	0.0113134			Inverse variance weighted	0.210463	0.128383	-0.0830167	0.0327758	0.92(P=0.011313426800145)
		38	Weighted median	0.00045038	MR egger	0.767027	MR Egger	0.2299	0.108296	-0.152409	0.0434381	0.859(P=0.00045037978680088)
	5alpha-androstan-3beta,17beta-diol monosulfate (2) levels	43	Inverse variance weighted	0.00983854			Inverse variance weighted	0.0663869	0.347958	-0.0710178	0.0275108	0.931(P=0.00983853765304557)
		43	Weighted median	0.00370621	MR egger	0.658302	MR Egger	0.084204	0.316557	-0.112736	0.0388459	0.893(P=0.00370620748695431)
	Cis-4-decenoylcarnitine (C10:1) levels	43	Inverse variance weighted	0.00183308			Inverse variance weighted	0.0986775	0.288879	0.0973698	0.0312481	1.102(P=0.00183308387381956)
		43	Weighted median	0.00220642	MR egger	0.940831	MR Egger	0.120018	0.25322	0.135041	0.0441175	1.145(P=0.00220642240465629)
	Dihydroferulate levels	20	Inverse variance weighted	0.0121498			Inverse variance weighted	0.318202	0.0860124	0.151259	0.0603161	1.163(P=0.0121497868414435)
		20	Weighted median	0.0116352	MR egger	0.564167	MR Egger	0.3417	0.0727801	0.186477	0.0739102	1.205(P=0.0116351911301583)
	1-palmitoyl-2-stearoyl-gpc (16:0/18:0) levels	41	Inverse variance weighted	0.000487214			Inverse variance weighted	0.520396	6.88e-05	-0.168235	0.0482369	0.845(P=0.000487213540503316)
		41	Weighted median	0.000154953	MR egger	0.199406	MR Egger	0.511955	0.000122762	-0.205083	0.0542117	0.815(P=0.000154952621993406)
	1-(1-enyl-palmitoyl)-2-oleoyl-GPE (p-16:0/18:1) levels	37	Inverse variance weighted	0.0222972			Inverse variance weighted	0.252537	0.0846421	0.0981101	0.0429316	1.103(P=0.0222972186285989)
		37	Weighted median	0.00662977	MR egger	0.14535	MR Egger	0.227244	0.114136	0.15792	0.0581682	1.171(P=0.0066297736743763)
	(S)-3-hydroxybutyrylcarnitine levels	32	Inverse variance weighted	0.00151325			Inverse variance weighted	0.399175	0.0115313	-0.173123	0.0545762	0.841(P=0.00151324906802715)
		32	Weighted median	0.00296938	MR egger	0.307471	MR Egger	0.397666	0.0129893	-0.192836	0.0649084	0.825(P=0.00296938262256842)
	1-linoleoyl-2-linolenoyl-GPC (18:2/18:3) levels	31	Inverse variance weighted	0.00251424			Inverse variance weighted	0.0979083	0.311539	0.130003	0.0430243	1.139(P=0.00251424357132255)
		31	Weighted median	0.0311832	MR egger	0.648512	MR Egger	0.121598	0.277154	0.131794	0.0611649	1.141(P=0.031183195001848)
	Linoleoyl-arachidonoyl-glycerol (18:2/20:4) [1] levels	27	Inverse variance weighted	0.0424279			Inverse variance weighted	0.46404	0.00471205	-0.0958325	0.0472245	0.909(P=0.0424279210951738)
		27	Weighted median	0.0227994	MR egger	0.0781232	MR Egger	0.415089	0.0149384	-0.118629	0.0521038	0.888(P=0.0227993519962747)
	Glycosyl-N-behenoyl-sphingadienine (d18:2/22:0) levels	41	Inverse variance weighted	0.0131987			Inverse variance weighted	0.0700921	0.343422	-0.0861459	0.0347592	0.917(P=0.0131987233686475)
		41	Weighted median	0.0150597	MR egger	0.775947	MR Egger	0.0914305	0.306691	-0.121818	0.0501115	0.885(P=0.0150596935638281)
	Glyco-beta-muricholate levels	39	Inverse variance weighted	0.00106715			Inverse variance weighted	0	0.527088	0.0923858	0.0282336	1.097(P=0.0010671491695979)
		39	Weighted median	0.00231559	MR egger	0.633814	MR Egger	0	0.491299	0.136411	0.044777	1.146(P=0.00231559029807417)
	Palmitoyl-sphingosine-phosphoethanolamine (d18:1/16:0) levels	37	Inverse variance weighted	0.0117413			Inverse variance weighted	0.297532	0.0476415	-0.113717	0.0451288	0.893(P=0.0117412727158602)
		37	Weighted median	0.0145346	MR egger	0.895033	MR Egger	0.316701	0.0376971	-0.1422	0.0581889	0.867(P=0.0145345690496283)
	Pregnenetriol sulfate levels	48	Inverse variance weighted	0.0134715			Inverse variance weighted	0	0.687366	0.0857446	0.0346996	1.09(P=0.0134714659802808)
		48	Weighted median	0.0101558	MR egger	0.0810748	MR Egger	0	0.771842	0.13979	0.0543827	1.15(P=0.0101557629978254)
	Homovanillate (hva) levels	39	Inverse variance weighted	0.0226633			Inverse variance weighted	0.0673278	0.35067	-0.0779192	0.0341891	0.925(P=0.0226633129487763)
		39	Weighted median	0.0408203	MR egger	0.156248	MR Egger	0.040464	0.39889	-0.109	0.0532915	0.897(P=0.0408203170167437)
	Phenylpyruvate levels	39	Inverse variance weighted	0.0197884			Inverse variance weighted	0	0.586428	-0.0863656	0.0370614	0.917(P=0.0197883736696829)
		39	Weighted median	0.0461247	MR egger	0.110981	MR Egger	0	0.665526	-0.108884	0.0545989	0.897(P=0.0461247434622793)
	Alpha-ketobutyrate levels	25	Inverse variance weighted	0.0117924			Inverse variance weighted	0	0.749935	-0.134078	0.0532417	0.875(P=0.0117923870034952)
		25	Weighted median	0.0437057	MR egger	0.896738	MR Egger	0	0.69999	-0.149205	0.0739775	0.861(P=0.0437056637850231)
	X-12306 levels	41	Inverse variance weighted	0.00992551			Inverse variance weighted	0	0.791894	-0.0908168	0.035222	0.913(P=0.00992551089598078)
		41	Weighted median	0.0341571	MR egger	0.542776	MR Egger	0	0.771672	-0.104715	0.0494354	0.901(P=0.0341571385447656)
	X-17325 levels	38	Inverse variance weighted	0.00428126			Inverse variance weighted	0.0833584	0.323869	-0.117983	0.041301	0.889(P=0.00428125767205704)
		38	Weighted median	0.0411415	MR egger	0.0832115	MR Egger	0.0294752	0.418379	-0.12751	0.0624405	0.88(P=0.0411415146880936)
	X-15503 levels	29	Inverse variance weighted	0.0461527			Inverse variance weighted	0.428042	0.00843982	-0.121437	0.0609011	0.886(P=0.0461527143617759)
		29	Weighted median	0.0165567	MR egger	0.170701	MR Egger	0.408005	0.0140139	-0.168503	0.0703149	0.845(P=0.0165566856277457)
	X-21752 levels	30	Inverse variance weighted	0.0303087			Inverse variance weighted	0.471038	0.00259726	-0.121918	0.0562861	0.885(P=0.0303086663867922)
		30	Weighted median	0.0244973	MR egger	0.484527	MR Egger	0.480124	0.00232624	-0.140259	0.0623584	0.869(P=0.0244973166144246)
	X-25265 levels	41	Inverse variance weighted	0.0180868			Inverse variance weighted	0.131896	0.235285	0.0596232	0.0252231	1.061(P=0.0180867762969866)
		41	Weighted median	0.0232211	MR egger	0.828802	MR Egger	0.15257	0.204322	0.0864707	0.0380966	1.09(P=0.0232211382089372)
	1-stearoyl-2-arachidonoyl-gpc (18:0/20:4) levels	42	Inverse variance weighted	0.000210122			Inverse variance weighted	0.170833	0.171554	-0.0901133	0.0243121	0.914(P=0.000210122375614172)
		42	Weighted median	0.000154332	MR egger	0.135706	MR Egger	0.144167	0.215231	-0.104771	0.0276881	0.901(P=0.000154332276983948)
	1-palmitoyl-2-arachidonoyl-gpc (16:0/20:4n6) levels	39	Inverse variance weighted	2.77e-06			Inverse variance weighted	0	0.763861	-0.101369	0.021628	0.904(P=0.0000027734314520185)
		39	Weighted median	0.000179883	MR egger	0.112572	MR Egger	0	0.829219	-0.107326	0.028653	0.898(P=0.000179882849840892)
	Adenosine 5'-diphosphate (ADP) to mannose ratio	23	Inverse variance weighted	0.0405814			Inverse variance weighted	0.391363	0.0292875	0.0901926	0.0440441	1.094(P=0.0405813573014809)
		23	Weighted median	0.0358622	MR egger	0.239057	MR Egger	0.378404	0.0382147	0.110593	0.0527013	1.117(P=0.0358622395053477)
	Arachidonate (20:4n6) to oleate to vaccenate (18:1) ratio	27	Inverse variance weighted	0.0159248			Inverse variance weighted	0.25216	0.116785	-0.0778192	0.0322816	0.925(P=0.0159248121107938)
		27	Weighted median	6.36e-05	MR egger	0.884401	MR Egger	0.280302	0.0930737	-0.161314	0.0403367	0.851(P=0.0000635641841617811)
	Phosphate to mannose ratio	36	Inverse variance weighted	0.000760109			Inverse variance weighted	0.0124942	0.447329	0.12875	0.0382397	1.137(P=0.000760109158610416)
		36	Weighted median	0.0294558	MR egger	0.474753	MR Egger	0.0259688	0.424755	0.131263	0.060286	1.14(P=0.0294557808477785)
	Oleoyl-linoleoyl-glycerol (18:1 to 18:2) [2] to linoleoyl-arachidonoyl-glycerol (18:2 to 20:4) [1] ratio	32	Inverse variance weighted	0.00701048			Inverse variance weighted	0.212124	0.144455	0.0808092	0.0299699	1.084(P=0.00701047870845008)
		32	Weighted median	1.73e-05	MR egger	0.259707	MR Egger	0.203996	0.157919	0.148778	0.0346248	1.16(P=0.0000173219866898793)
	Oleoyl-linoleoyl-glycerol (18:1 to 18:2) [2] to linoleoyl-arachidonoyl-glycerol (18:2 to 20:4) [2] ratio	37	Inverse variance weighted	5.31e-05			Inverse variance weighted	0	0.581564	0.113792	0.0281566	1.121(P=0.0000531300517512409)
		37	Weighted median	2.01e-05	MR egger	0.666994	MR Egger	0	0.543131	0.156047	0.036597	1.169(P=0.0000200857476465108)
	Spermidine to ergothioneine ratio	35	Inverse variance weighted	0.00224457			Inverse variance weighted	0	0.860786	-0.0345344	0.0113013	0.966(P=0.00224457284607036)
		35	Weighted median	0.0236241	MR egger	0.100177	MR Egger	0	0.918228	-0.0390081	0.0172359	0.962(P=0.0236241232293349)
	Glycerol to glycerol 3-phosphate ratio	36	Inverse variance weighted	0.0137286			Inverse variance weighted	0.0498318	0.383951	0.124154	0.0503813	1.132(P=0.0137285763930857)
		36	Weighted median	0.0114899	MR egger	0.635909	MR Egger	0.070784	0.349415	0.176391	0.0697904	1.193(P=0.0114899101106945)
	Phosphate to linoleoyl-arachidonoyl-glycerol (18:2 to 20:4) [2] ratio	41	Inverse variance weighted	0.0106692			Inverse variance weighted	0.373331	0.00969946	0.0941813	0.0368854	1.099(P=0.0106691981135921)
		41	Weighted median	0.000209869	MR egger	0.984623	MR Egger	0.388992	0.00730361	0.17215	0.0464413	1.188(P=0.000209869114667395)
	Phosphate to linoleoyl-arachidonoyl-glycerol (18:2 to 20:4) [1] ratio	27	Inverse variance weighted	0.00113872			Inverse variance weighted	0.226121	0.145475	0.135631	0.041684	1.145(P=0.00113872217386084)
		27	Weighted median	0.00859864	MR egger	0.692636	MR Egger	0.251126	0.121757	0.148483	0.0565086	1.16(P=0.00859863817241211)
	Glucose to sucrose ratio	29	Inverse variance weighted	0.00727764			Inverse variance weighted	0.0494255	0.389687	-0.129564	0.048275	0.878(P=0.00727764214543997)
		29	Weighted median	0.0228526	MR egger	0.696299	MR Egger	0.0780906	0.34712	-0.155302	0.0682379	0.856(P=0.0228525763068625)
	Glucose-to-mannose ratio	36	Inverse variance weighted	0.0124799			Inverse variance weighted	0	0.592787	0.0867131	0.0347092	1.091(P=0.0124798921027288)
		36	Weighted median	0.0208446	MR egger	0.968463	MR Egger	0	0.544709	0.114058	0.0493591	1.121(P=0.0208445761095861)
	Arachidonate (20:4n6) to linoleate (18:2n6) ratio	36	Inverse variance weighted	0.0428538			Inverse variance weighted	0.454951	0.00187126	-0.0809976	0.0399962	0.922(P=0.0428537983633014)
		36	Weighted median	3.53e-05	MR egger	0.83186	MR Egger	0.469811	0.00134556	-0.173101	0.0418498	0.841(P=0.0000353041564322125)
	Glucuronate to androsterone glucuronide ratio	30	Inverse variance weighted	0.0393847			Inverse variance weighted	0.400633	0.0134041	0.122385	0.0594059	1.13(P=0.0393846605145432)
		30	Weighted median	0.0269591	MR egger	0.248419	MR Egger	0.392584	0.0170299	0.162316	0.0733759	1.176(P=0.0269591125482413)
BMI	Homoarginine levels	32	Inverse variance weighted	0.0401533			Inverse variance weighted	0.419629	0.00742781	0.010754	0.0052403	1.011(P=0.0401532930442622)
		32	Weighted median	0.0422046	MR egger	0.852724	MR Egger	0.437694	0.00542465	0.0115617	0.00569123	1.012(P=0.0422046367208237)
	3-methyl-2-oxobutyrate levels	30	Inverse variance weighted	0.000386243			Inverse variance weighted	0.193534	0.174751	0.019973	0.0056273	1.02(P=0.000386243297816162)
		30	Weighted median	0.00505649	MR egger	0.226887	MR Egger	0.178889	0.197595	0.0200472	0.00715099	1.02(P=0.00505649008164699)
	Indolepropionate levels	18	Inverse variance weighted	0.0255742			Inverse variance weighted	0.68008	1.36e-05	-0.0252848	0.0113252	0.975(P=0.0255742179525205)
		18	Weighted median	0.0219531	MR egger	0.71889	MR Egger	0.696373	8.45e-06	-0.025401	0.0110864	0.975(P=0.0219530531031303)
	Sebacate (C10-DC) levels	22	Inverse variance weighted	0.00825488			Inverse variance weighted	0.5272	0.00206461	-0.0215362	0.00815314	0.979(P=0.00825487656160157)
		22	Weighted median	0.0244692	MR egger	0.132357	MR Egger	0.494297	0.00569367	-0.0197429	0.00877586	0.98(P=0.0244692029987119)
	Succinylcarnitine levels	40	Inverse variance weighted	0.00909799			Inverse variance weighted	0.331091	0.0240801	0.0121578	0.00466109	1.012(P=0.00909799487793489)
		40	Weighted median	0.0289055	MR egger	0.680721	MR Egger	0.345294	0.0196971	0.0138729	0.00634981	1.014(P=0.028905510326808)
	Androstenediol (3alpha, 17alpha) monosulfate (3) levels	34	Inverse variance weighted	0.0134478			Inverse variance weighted	0.035633	0.408965	0.00993475	0.00401942	1.01(P=0.0134477676705132)
		34	Weighted median	0.0288518	MR egger	0.627513	MR Egger	0.0578412	0.373062	0.0134366	0.00614807	1.014(P=0.0288517613178236)
	Beta-citrylglutamate levels	39	Inverse variance weighted	0.00236225			Inverse variance weighted	0.539448	3.91e-05	-0.0140283	0.00461387	0.986(P=0.0023622510452238)
		39	Weighted median	1.04e-06	MR egger	0.57902	MR Egger	0.54777	3.13e-05	-0.0228641	0.00468198	0.977(P=1.04252879648891E-06)
	Sphingomyelin (d18:1/20:2, d18:2/20:1, d16:1/22:2) levels	36	Inverse variance weighted	0.0492454			Inverse variance weighted	0.36164	0.0176066	0.0108741	0.00552977	1.011(P=0.0492454051553088)
		36	Weighted median	0.0305124	MR egger	0.65361	MR Egger	0.37614	0.0143082	0.0153748	0.00710685	1.015(P=0.0305123938030791)
	1,2,3-benzenetriol sulfate (2) levels	28	Inverse variance weighted	0.0294887			Inverse variance weighted	0.31575	0.0575152	0.0128083	0.00588377	1.013(P=0.0294886790879225)
		28	Weighted median	0.0195191	MR egger	0.764343	MR Egger	0.338767	0.0454226	0.0164722	0.00705307	1.017(P=0.0195191360199999)
	1-palmitoyl-2-dihomo-linolenoyl-GPC (16:0/20:3n3 or 6) levels	30	Inverse variance weighted	0.0471664			Inverse variance weighted	0.625698	2.69e-06	0.0124059	0.00625045	1.012(P=0.0471663752326506)
		30	Weighted median	0.0432211	MR egger	0.192597	MR Egger	0.615599	7.39e-06	0.0117383	0.00580656	1.012(P=0.0432210523061687)
	1-stearoyl-2-linoleoyl-GPI (18:0/18:2) levels	37	Inverse variance weighted	0.0288291			Inverse variance weighted	0.450553	0.00188947	0.0112532	0.0051483	1.011(P=0.0288290725633093)
		37	Weighted median	0.045645	MR egger	0.0832572	MR Egger	0.294738	0.051733	0.0120548	0.00603145	1.012(P=0.0456449634425025)
	1-linoleoyl-2-arachidonoyl-GPC (18:2/20:4n6) levels	34	Inverse variance weighted	0.00299457			Inverse variance weighted	0.33364	0.0323293	-0.0134564	0.00453338	0.978(P=0.00299456571736825)
		34	Weighted median	0.00567635	MR egger	0.44645	MR Egger	0.341834	0.0301366	-0.0161647	0.00584426	0.973(P=0.00567635409578533)
	Glutamine conjugate of C7H12O2 levels	35	Inverse variance weighted	0.0009666			Inverse variance weighted	0.623855	5.19e-07	0.0249186	0.00755092	1.025(P=0.000966599846878655)
		35	Weighted median	0.0161126	MR egger	0.59644	MR Egger	0.519667	0.000261875	0.0193235	0.00803021	1.02(P=0.0161125727286321)
	Lithocholate sulfate (1) levels	35	Inverse variance weighted	0.0136628			Inverse variance weighted	0.39724	0.00922318	0.0128109	0.00519499	1.013(P=0.01366275148335)
		35	Weighted median	0.000791656	MR egger	0.552216	MR Egger	0.408574	0.00784575	0.0214108	0.00638043	1.022(P=0.000791655626636861)
	Metabolonic lactone sulfate levels	41	Inverse variance weighted	0.0119582			Inverse variance weighted	0.515384	8.76e-05	0.0094507	0.00376016	1.009(P=0.0119581590967979)
		41	Weighted median	0.00697846	MR egger	0.210958	MR Egger	0.507902	0.000147309	0.0113577	0.00420987	1.011(P=0.0069784584667894)
	Beta-hydroxyisovalerate levels	40	Inverse variance weighted	0.00130282			Inverse variance weighted	0.337343	0.0215064	-0.0158618	0.00493314	0.984(P=0.00130282049350492)
		40	Weighted median	0.000240369	MR egger	0.886009	MR Egger	0.35398	0.0166899	-0.0223922	0.00609759	0.978(P=0.000240369459920864)
	4-hydroxyphenylacetate levels	29	Inverse variance weighted	0.0228229			Inverse variance weighted	0.362296	0.0283762	-0.0145546	0.00639374	0.986(P=0.0228229021965176)
		29	Weighted median	0.0206687	MR egger	0.601175	MR Egger	0.378699	0.0235081	-0.0173751	0.00750873	0.983(P=0.0206686508993004)
	4-acetaminophen sulfate levels	28	Inverse variance weighted	0.0066911			Inverse variance weighted	0.407535	0.014139	0.0133037	0.00490578	1.013(P=0.00669109758129486)
		28	Weighted median	0.0487014	MR egger	0.159923	MR Egger	0.383551	0.0235377	0.0106043	0.00537963	1.011(P=0.0487014145114251)
	3-(4-hydroxyphenyl)lactate levels	38	Inverse variance weighted	0.000901533			Inverse variance weighted	0.421777	0.00383626	-0.0200196	0.00603076	0.98(P=0.000901533256078164)
		38	Weighted median	0.00623735	MR egger	0.325233	MR Egger	0.421859	0.00423644	-0.0187009	0.00683755	0.981(P=0.006237354611101)
	Flavin adenine dinucleotide (FAD) levels	29	Inverse variance weighted	0.0226773			Inverse variance weighted	0.178847	0.197653	0.00848452	0.0037232	1.009(P=0.0226773280452948)
		29	Weighted median	0.00289183	MR egger	0.306579	MR Egger	0.176322	0.204434	0.0150198	0.00504189	1.015(P=0.00289182759188546)
	Glutamine levels	41	Inverse variance weighted	0.00200064			Inverse variance weighted	0.519672	7.13e-05	0.017179	0.00555929	1.017(P=0.00200064269598769)
		41	Weighted median	0.0310051	MR egger	0.174289	MR Egger	0.508685	0.000142254	0.0146114	0.00677391	1.015(P=0.0310050789185501)
	X-07765 levels	29	Inverse variance weighted	0.00156329			Inverse variance weighted	0.405692	0.0133254	0.0189645	0.00599637	1.019(P=0.00156329042564155)
		29	Weighted median	0.0345564	MR egger	0.67051	MR Egger	0.42299	0.0104377	0.015585	0.00737397	1.016(P=0.0345563615272647)
	X-11849 levels	35	Inverse variance weighted	0.0129815			Inverse variance weighted	0.419962	0.00544167	-0.0150034	0.00603933	0.985(P=0.0129815492010601)
		35	Weighted median	0.017954	MR egger	0.148189	MR Egger	0.399622	0.00956244	-0.0162806	0.00687942	0.984(P=0.0179539640589698)
	X-11632 levels	32	Inverse variance weighted	0.0140205			Inverse variance weighted	0.172565	0.196694	-0.0126316	0.00514161	0.987(P=0.0140204671362717)
		32	Weighted median	0.0202321	MR egger	0.557809	MR Egger	0.189879	0.176228	-0.0159315	0.00686109	0.984(P=0.0202321037061093)
	X-18887 levels	26	Inverse variance weighted	2.31e-05			Inverse variance weighted	0.421859	0.0131646	-0.0277175	0.00654845	0.973(P=0.0000230921501335112)
		26	Weighted median	0.00772022	MR egger	0.307401	MR Egger	0.419834	0.0151749	-0.0197409	0.00741006	0.98(P=0.00772022200456257)
	X-21383 levels	32	Inverse variance weighted	0.00720193			Inverse variance weighted	0.465724	0.00229173	0.0181656	0.00675964	1.018(P=0.00720192620871451)
		32	Weighted median	0.0294909	MR egger	0.548041	MR Egger	0.476597	0.00192102	0.0171131	0.00786135	1.017(P=0.0294908509843744)
	X-26109 levels	35	Inverse variance weighted	0.0327657			Inverse variance weighted	0.438959	0.00333253	0.00738979	0.00346135	1.007(P=0.0327657479735874)
		35	Weighted median	0.00317275	MR egger	0.632658	MR Egger	0.451619	0.00264394	0.0101618	0.00344412	1.01(P=0.00317275344109472)
	Adenosine 5'-diphosphate (ADP) to 2'-deoxyuridine ratio	32	Inverse variance weighted	0.0308787			Inverse variance weighted	0.488969	0.00112719	0.0104833	0.00485645	1.011(P=0.0308787207362832)
		32	Weighted median	0.0293199	MR egger	0.245938	MR Egger	0.482368	0.00161605	0.0118269	0.00542728	1.012(P=0.0293199175665918)
	Phosphate to mannose ratio	33	Inverse variance weighted	0.00394044			Inverse variance weighted	0.645239	1.9e-07	-0.0210803	0.0073122	0.979(P=0.00394044313366018)
		33	Weighted median	1.8e-05	MR egger	0.108073	MR Egger	0.62597	1.29e-06	-0.0313275	0.00730496	0.969(P=0.0000179863036632112)
	5-oxoproline to citrate ratio	22	Inverse variance weighted	0.0448087			Inverse variance weighted	0.52076	0.00246733	-0.0108307	0.00539793	0.989(P=0.0448087205656246)
		22	Weighted median	0.0239577	MR egger	0.54878	MR Egger	0.535091	0.00203241	-0.0103663	0.00459131	0.99(P=0.0239576950820571)
	Glutamate to kynurenine ratio	36	Inverse variance weighted	4.31e-05			Inverse variance weighted	0	0.54981	0.0187754	0.00459026	1.019(P=0.0000430857589061348)
		36	Weighted median	0.000258581	MR egger	0.189363	MR Egger	0	0.589924	0.0235242	0.00643863	1.024(P=0.000258580933546921)
	Retinol (Vitamin A) to linoleoyl-arachidonoyl-glycerol (18:2 to 20:4) [1] ratio	26	Inverse variance weighted	0.018704			Inverse variance weighted	0.390444	0.0228824	0.0122884	0.00522605	1.012(P=0.018703956219702)
		26	Weighted median	0.0262107	MR egger	0.510337	MR Egger	0.403938	0.0200304	0.0144809	0.00651389	1.015(P=0.0262106884175257)
	Alpha-ketoglutarate to trans-4-hydroxyproline ratio	28	Inverse variance weighted	0.00637189			Inverse variance weighted	0.324216	0.0517511	0.0170381	0.00624563	1.017(P=0.00637189520184088)
		28	Weighted median	0.00709318	MR egger	0.850608	MR Egger	0.34834	0.0399193	0.020133	0.00709318	1.02(P=0.00709317610513532)
	Cholesterol to linoleoyl-arachidonoyl-glycerol (18:2 to 20:4) [1] ratio	29	Inverse variance weighted	0.0241609			Inverse variance weighted	0.378111	0.0219384	0.0115686	0.00513119	1.012(P=0.0241609223279642)
		29	Weighted median	0.0125626	MR egger	0.119663	MR Egger	0.342957	0.0403443	0.0155226	0.00621913	1.016(P=0.012562595344204)
	Cholesterol to benzoate ratio	26	Inverse variance weighted	0.0362428			Inverse variance weighted	0.56591	0.000222599	-0.0155949	0.00744672	0.985(P=0.036242830064714)
		26	Weighted median	0.03519	MR egger	0.907001	MR Egger	0.583032	0.000140093	-0.015838	0.00751984	0.984(P=0.0351899663921346)
cholelithiasis	1-stearoyl-2-arachidonoyl-GPI (18:0/20:4) levels	13	Inverse variance weighted	8.75e-05			Inverse variance weighted	0.0170384	0.429123	-0.00272176	0.000693817	0.997（P=0.000087495831631097)
		13	Weighted median	0.00310162	MR egger	0.610479	MR Egger	0.0764356	0.370418	-0.00274664	0.00092871	0.997（P=0.00310162371476766)
	N-acetylglycine levels	12	Inverse variance weighted	0.0258694			Inverse variance weighted	0.450998	0.0448443	-0.00181243	0.000813415	0.998（P=0.0258693735259263)
		12	Weighted median	0.00055989	MR egger	0.277761	MR Egger	0.435153	0.0601685	-0.00252585	0.00073206	0.997（P=0.000559889647552622)
	3-hydroxydecanoate levels	10	Inverse variance weighted	0.019866			Inverse variance weighted	0	0.612317	0.00217628	0.000934481	1.002（P=0.0198660379012851)
		10	Weighted median	0.022122	MR egger	0.539317	MR Egger	0	0.555385	0.00271144	0.00118493	1.003（P=0.0221219614798258)
	Propionylglycine levels	10	Inverse variance weighted	9.74e-05			Inverse variance weighted	0	0.463381	-0.00252899	0.000648978	0.997（P=0.0000974394507084737)
		10	Weighted median	5.69e-05	MR egger	0.266591	MR Egger	0	0.505146	-0.00300537	0.000746649	0.997（P=0.0000569387705305101)
	Butyrylglycine levels	12	Inverse variance weighted	0.0235256			Inverse variance weighted	0.450615	0.0450345	-0.00129445	0.000571554	0.999（P=0.0235256292168961)
		12	Weighted median	0.00745612	MR egger	0.391792	MR Egger	0.460548	0.0465485	-0.00136054	0.000508468	0.999（P=0.00745611813694924)
	Adrenate (22:4n6) levels	10	Inverse variance weighted	0.0256179			Inverse variance weighted	0	0.630025	-0.00214829	0.000962515	0.998（P=0.0256179266254083)
		10	Weighted median	0.00920129	MR egger	0.0932969	MR Egger	0	0.903762	-0.00332426	0.00127636	0.997（P=0.00920129500227042)
	Gamma-glutamylglycine levels	19	Inverse variance weighted	0.0135299			Inverse variance weighted	0.402253	0.0363614	-0.00152127	0.00061602	0.998（P=0.0135298797021804)
		19	Weighted median	0.000414085	MR egger	0.162837	MR Egger	0.364787	0.0616416	-0.00205009	0.000580608	0.998（P=0.000414085209612174)
	Isovalerylcarnitine (C5) levels	12	Inverse variance weighted	0.0244557			Inverse variance weighted	0.628243	0.00183769	-0.0029228	0.00129908	0.997（P=0.0244557403439415)
		12	Weighted median	0.0378736	MR egger	0.253007	MR Egger	0.612312	0.00402739	-0.00244049	0.00117545	0.998（P=0.0378735885866673)
	1-arachidonylglycerol (20:4) levels	9	Inverse variance weighted	0.00378011			Inverse variance weighted	0	0.94622	-0.0023486	0.000810994	0.998（P=0.00378010835776036)
		9	Weighted median	0.0199974	MR egger	0.572827	MR Egger	0	0.930728	-0.00227323	0.000977146	0.998（P=0.019997400114256)
	Hexanoylglycine levels	12	Inverse variance weighted	0.0481706			Inverse variance weighted	0.422323	0.0603476	-0.0014277	0.000722572	0.999（P=0.048170562659465)
		12	Weighted median	0.00950122	MR egger	0.141329	MR Egger	0.461628	0.0460118	-0.00245955	0.000948361	0.998（P=0.00950121954898739)
	1-arachidonoyl-gpc (20:4n6) levels	17	Inverse variance weighted	0.000591292			Inverse variance weighted	0.209944	0.209096	-0.00165222	0.000480914	0.998（P=0.000591291822294577)
		17	Weighted median	0.00350804	MR egger	0.915649	MR Egger	0.140272	0.29283	-0.00142846	0.000489314	0.999（P=0.00350803953740932)
	1-linoleoyl-GPE (18:2) levels	20	Inverse variance weighted	0.00981812			Inverse variance weighted	0.634482	6.66e-05	0.00264099	0.00102278	1.003（P=0.00981812044434527)
		20	Weighted median	0.00960551	MR egger	0.401795	MR Egger	0.653498	3.81e-05	0.00240354	0.00092811	1.002（P=0.00960550748252078)
	Androstenediol (3beta,17beta) disulfate (1) levels	17	Inverse variance weighted	0.024151			Inverse variance weighted	0.29124	0.125587	0.0026027	0.00115434	1.003（P=0.0241510143436152)
		17	Weighted median	0.0274752	MR egger	0.401795	MR Egger	0.302556	0.121394	0.00286188	0.00129808	1.003（P=0.0274752247563702)
	3-methylglutaconate levels	13	Inverse variance weighted	0.000104626			Inverse variance weighted	0.334626	0.114633	-0.00243428	0.000627456	0.998（P=0.000104626443517203)
		13	Weighted median	0.000323839	MR egger	0.873541	MR Egger	0.388602	0.0817768	-0.00243641	0.000677639	0.998（P=0.000323838600607569)
	Mannonate levels	8	Inverse variance weighted	0.00524168			Inverse variance weighted	0.559403	0.0261641	0.00397342	0.00142325	1.004（P=0.00524168036952373)
		8	Weighted median	0.00111862	MR egger	0.484362	MR Egger	0.587401	0.0241347	0.00433404	0.00132993	1.004（P=0.00111861530592015)
	3-methylglutarylcarnitine (2) levels	21	Inverse variance weighted	0.00612776			Inverse variance weighted	0.520934	0.00298249	-0.00195152	0.00071201	0.998（P=0.00612776022509027)
		21	Weighted median	0.0025178	MR egger	0.785217	MR Egger	0.520934	0.00201836	-0.00222662	0.000737002	0.998（P=0.00251780018458251)
	P-cresol glucuronide levels	12	Inverse variance weighted	0.00276575			Inverse variance weighted	0	0.891199	-0.00303571	0.00101439	0.997（P=0.00276575197029763)
		12	Weighted median	0.0277213	MR egger	0.247189	MR Egger	0	0.937261	-0.00304416	0.00138295	0.997（P=0.0277212813130374)
	Glycochenodeoxycholate 3-sulfate levels	12	Inverse variance weighted	0.0133104			Inverse variance weighted	0.557974	0.00947529	-0.00337794	0.00136463	0.997（P=0.0133104182760757)
		12	Weighted median	0.0430162	MR egger	0.999027	MR Egger	0.598158	0.00556698	-0.00274852	0.00135827	0.997（P=0.0430161627043004)
	1,2-dilinoleoyl-GPC (18:2/18:2) levels	11	Inverse variance weighted	0.00790367			Inverse variance weighted	0	0.855007	0.0019463	0.000732749	1.002（P=0.00790367084402301)
		11	Weighted median	0.00573454	MR egger	0.263388	MR Egger	0	0.90595	0.00235764	0.000853419	1.002（P=0.00573454024806604)
	Palmitoyl dihydrosphingomyelin (d18:0/16:0) levels	22	Inverse variance weighted	0.0430757			Inverse variance weighted	0.173183	0.230313	-0.00161082	0.00079626	0.998（P=0.043075745267873)
		22	Weighted median	0.0107821	MR egger	0.518496	MR Egger	0.195546	0.206778	-0.00273576	0.00107298	0.997（P=0.010782124017324)
	1-stearoyl-2-linoleoyl-gpc (18:0/18:2) levels	14	Inverse variance weighted	0.000715445			Inverse variance weighted	0.214167	0.221048	0.00293792	0.000868285	1.003（P=0.000715445495455723)
		14	Weighted median	0.00290445	MR egger	0.869173	MR Egger	0.272904	0.169226	0.00323787	0.00108738	1.003（P=0.00290444777961639)
	1-palmitoyl-2-stearoyl-gpc (16:0/18:0) levels	19	Inverse variance weighted	0.0116618			Inverse variance weighted	0.550531	0.00205653	-0.00257349	0.00102033	0.997（P=0.0116618348459464)
		19	Weighted median	0.00420739	MR egger	0.716468	MR Egger	0.572096	0.00141326	-0.00308345	0.00107731	0.997（P=0.00420739185961445)
	1-stearoyl-2-docosahexaenoyl-gpc (18:0/22:6) levels	16	Inverse variance weighted	0.0015059			Inverse variance weighted	0	0.561328	-0.00215077	0.00067772	0.998（P=0.00150589646549604)
		16	Weighted median	0.00875773	MR egger	0.497273	MR Egger	0	0.52293	-0.00255347	0.000974098	0.997（P=0.00875772645752611)
	1-(1-enyl-palmitoyl)-2-arachidonoyl-gpc (p-16:0/20:4) levels	23	Inverse variance weighted	0.00457184			Inverse variance weighted	0.358014	0.0461189	-0.00153624	0.00054174	0.998（P=0.00457184138975265)
		23	Weighted median	0.00430708	MR egger	0.651234	MR Egger	0.381058	0.0368795	-0.00159304	0.000558031	0.998（P=0.00430708167420554)
	1-palmitoyl-2-arachidonoyl-GPI (16:0/20:4) levels	15	Inverse variance weighted	0.0418217			Inverse variance weighted	0.217202	0.212089	-0.00191007	0.000938478	0.998（P=0.0418216907110426)
		15	Weighted median	0.0451173	MR egger	0.0868037	MR Egger	0.0812524	0.363387	-0.0024429	0.00121928	0.998（P=0.0451172561564995)
	1-myristoyl-2-arachidonoyl-GPC (14:0/20:4) levels	14	Inverse variance weighted	0.00853199			Inverse variance weighted	0.446757	0.0360761	-0.00222359	0.000845386	0.998（P=0.0085319890217635)
		14	Weighted median	0.00407651	MR egger	0.782756	MR Egger	0.48593	0.0249501	-0.00219532	0.000764339	0.998（P=0.0040765127981536)
	Arachidonoylcholine levels	11	Inverse variance weighted	0.0345108			Inverse variance weighted	0.204231	0.248931	-0.00215641	0.00102003	0.998（P=0.034510760209317)
		11	Weighted median	0.00925869	MR egger	0.23341	MR Egger	0.153948	0.301367	-0.0032277	0.0012403	0.997（P=0.00925869144268618)
	1-linoleoyl-2-linolenoyl-GPC (18:2/18:3) levels	15	Inverse variance weighted	0.0179137			Inverse variance weighted	0	0.591563	0.00180627	0.000762977	1.002（P=0.0179137393306116)
		15	Weighted median	0.00400075	MR egger	0.122188	MR Egger	0	0.738175	0.00301617	0.00104797	1.003（P=0.00400074681323352)
	Linoleoyl-arachidonoyl-glycerol (18:2/20:4) [1] levels	13	Inverse variance weighted	0.00940119			Inverse variance weighted	0.497391	0.0211491	-0.00224461	0.000864271	0.998（P=0.00940118666773986)
		13	Weighted median	0.0090761	MR egger	0.125964	MR Egger	0.424431	0.0591208	-0.00208568	0.000799362	0.998（P=0.00907610284670171)
	Linoleoyl-arachidonoyl-glycerol (18:2/20:4) [2] levels	22	Inverse variance weighted	0.00704075			Inverse variance weighted	0.0395229	0.407375	-0.00147117	0.000545908	0.999（P=0.00704075362776483)
		22	Weighted median	0.00249702	MR egger	0.0759454	MR Egger	0	0.563653	-0.0022772	0.000753118	0.998（P=0.00249702502630495)
	Stearoylcholine levels	7	Inverse variance weighted	0.0453347			Inverse variance weighted	0.618978	0.0151775	0.0041767	0.00208675	1.004（P=0.045334725334448)
		7	Weighted median	0.0156861	MR egger	0.584487	MR Egger	0.660813	0.0115276	0.00496938	0.00205675	1.005（P=0.0156860750211356)
	Sphingomyelin (d18:1/25:0, d19:0/24:1, d20:1/23:0, d19:1/24:0) levels	17	Inverse variance weighted	0.0338317			Inverse variance weighted	0.425269	0.0330471	0.00155079	0.000730792	1.002（P=0.0338316682613873)
		17	Weighted median	0.00133749	MR egger	0.584711	MR Egger	0.449983	0.0265975	0.00220496	0.000687371	1.002（P=0.00133748777363298)
	Trans-2-hexenoylglycine levels	16	Inverse variance weighted	0.0271657			Inverse variance weighted	0.33653	0.0928154	-0.00187048	0.000846704	0.998（P=0.0271656861988857)
		16	Weighted median	0.00494036	MR egger	0.0896675	MR Egger	0.0293387	0.418685	-0.00301698	0.00107332	0.997（P=0.00494035670262553)
	3-hydroxybutyroylglycine levels	12	Inverse variance weighted	0.0397437			Inverse variance weighted	0.421079	0.0610781	-0.00177471	0.000863018	0.998（P=0.039743676530399)
		12	Weighted median	0.00180219	MR egger	0.0767452	MR Egger	0.268811	0.188272	-0.00275205	0.000881775	0.997（P=0.00180219463295013)
	3-hydroxy-2-methylpyridine sulfate levels	7	Inverse variance weighted	0.012753			Inverse variance weighted	0.118615	0.33902	-0.00343706	0.00138002	0.997（P=0.0127529686391409)
		7	Weighted median	0.0314841	MR egger	0.503193	MR Egger	0.189146	0.290369	-0.00392545	0.00182503	0.996（P=0.0314841322520378)
	Hydroxypalmitoyl sphingomyelin (d18:1/16:0(OH)) levels	18	Inverse variance weighted	0.000608196			Inverse variance weighted	0.487538	0.0107152	0.00311934	0.000909978	1.003（P=0.000608196450372665)
		18	Weighted median	0.00241702	MR egger	0.350077	MR Egger	0.489751	0.01211	0.00270085	0.000890328	1.003（P=0.00241701622000172)
	Bilirubin degradation product, C17H20N2O5 (2) levels	12	Inverse variance weighted	0.0150325			Inverse variance weighted	0.421241	0.0609826	0.00195967	0.000805921	1.002（P=0.0150325058340474)
		12	Weighted median	3.36e-05	MR egger	0.698142	MR Egger	0	0.469767	0.00297649	0.000717689	1.003（P=0.0000336381498335414)
	Bilirubin degradation product, C16H18N2O5 (4) levels	13	Inverse variance weighted	0.000110454			Inverse variance weighted	0	0.544295	0.00184082	0.000476107	1.002（P=0.000110454070804044)
		13	Weighted median	5.47e-05	MR egger	0.0502555	MR Egger	0	0.874046	0.00212982	0.00052787	1.002（P=0.0000546608779208969)
	Bilirubin degradation product, C16H18N2O5 (3) levels	15	Inverse variance weighted	0.000482093			Inverse variance weighted	0.0211645	0.427411	0.0015729	0.000450621	1.002（P=0.000482092650011463)
		15	Weighted median	5.07e-05	MR egger	0.0983036	MR Egger	0	0.892664	0.00204171	0.000503836	1.002（P=0.0000507089985931101)
	Bilirubin degradation product, C16H18N2O5 (2) levels	14	Inverse variance weighted	0.00892026			Inverse variance weighted	0.239222	0.195323	0.00141451	0.000540901	1.001（P=0.00892025925114221)
		14	Weighted median	0.000253921	MR egger	0.0894013	MR Egger	0	0.985934	0.00187224	0.000511781	1.002（P=0.000253920746794158)
	Bilirubin degradation product, C16H18N2O5 (1) levels	13	Inverse variance weighted	0.00652699			Inverse variance weighted	0.297808	0.146267	0.00149672	0.000550253	1.001（P=0.00652698925861888)
		13	Weighted median	7.97e-05	MR egger	0.0588623	MR Egger	0	0.797634	0.00205698	0.000521372	1.002（P=0.0000796935162153093)
	Creatine levels	13	Inverse variance weighted	0.000239191			Inverse variance weighted	0.47007	0.0309003	-0.00432905	0.00117843	0.996（P=0.000239190822527743)
		13	Weighted median	0.000291189	MR egger	0.617404	MR Egger	0.502562	0.0235099	-0.00455083	0.00125609	0.995（P=0.000291188594773114)
	1-palmitoyl-2-linoleoyl-gpc (16:0/18:2) levels	22	Inverse variance weighted	0.000729219			Inverse variance weighted	0.272182	0.117567	0.00242929	0.000719077	1.002（P=0.000729218566286524)
		22	Weighted median	0.00270131	MR egger	0.582708	MR Egger	0.29603	0.100037	0.00269363	0.000897928	1.003（P=0.00270130686730396)
	Ceramide (d18:1/16:0) levels	14	Inverse variance weighted	0.0109581			Inverse variance weighted	0	0.559869	-0.00247575	0.000973158	0.998（P=0.010958065076027)
		14	Weighted median	0.0225598	MR egger	0.855255	MR Egger	0	0.48038	-0.00289822	0.0012707	0.997（P=0.0225598433879806)
	5,6-dihydrothymine levels	11	Inverse variance weighted	0.00626575			Inverse variance weighted	0.155148	0.296155	0.00342864	0.00125428	1.003（P=0.00626575173175614)
		11	Weighted median	0.0091908	MR egger	0.914633	MR Egger	0.238607	0.223623	0.00429301	0.00164807	1.004（P=0.00919079805001712)
	Eicosapentaenoate (EPA; 20:5n3) levels	15	Inverse variance weighted	0.0103667			Inverse variance weighted	0.0853396	0.357547	-0.00216835	0.000845906	0.998（P=0.0103667501069687)
		15	Weighted median	0.00226959	MR egger	0.218911	MR Egger	0.0416433	0.405184	-0.0034064	0.00111594	0.997（P=0.00226958872388166)
	Methylsuccinate levels	12	Inverse variance weighted	0.0208591			Inverse variance weighted	0	0.553544	-0.00147077	0.000636552	0.999（P=0.0208591226015406)
		12	Weighted median	0.0291939	MR egger	0.966621	MR Egger	0	0.463391	-0.00164723	0.000755314	0.998（P=0.0291938849497864)
	Arachidonate (20:4n6) levels	16	Inverse variance weighted	0.00181911			Inverse variance weighted	0.0894106	0.35134	-0.00214602	0.000688207	0.998（P=0.00181910811689676)
		16	Weighted median	0.00349748	MR egger	0.608383	MR Egger	0.13344	0.303951	-0.00238406	0.000816387	0.998（P=0.00349747603308459)
	2'-deoxyuridine levels	18	Inverse variance weighted	0.0233459			Inverse variance weighted	0	0.818391	-0.00148943	0.000656796	0.999（P=0.0233459125295736)
		18	Weighted median	0.0424199	MR egger	0.759756	MR Egger	0	0.771311	-0.00148943	0.000656796	0.998（P=0.0424198648986734)
	Mannose levels	14	Inverse variance weighted	0.00570638			Inverse variance weighted	0.487021	0.0208055	0.00282465	0.00102187	1.003（P=0.00570638008827094)
		14	Weighted median	2.91e-06	MR egger	0.0981362	MR Egger	0.0344016	0.411983	0.00506772	0.0010836	1.005（P=2.91441668025025E-06)
	X-10458 levels	11	Inverse variance weighted	0.000235838			Inverse variance weighted	0.445723	0.0542671	-0.00447992	0.00121831	0.996（P=0.000235837605219128)
		11	Weighted median	0.000106254	MR egger	0.401946	MR Egger	0.458266	0.0551272	-0.00502621	0.0012968	0.995（P=0.000106253971885056)
	X-17367 levels	12	Inverse variance weighted	0.0469072			Inverse variance weighted	0.366377	0.0976557	-0.00182778	0.000919804	0.998（P=0.0469071974243525)
		12	Weighted median	0.0386625	MR egger	0.621775	MR Egger	0	0.441069	-0.00232965	0.00112665	0.998（P=0.0386625281422768)
	X-18921 levels	9	Inverse variance weighted	0.0131215			Inverse variance weighted	0	0.927154	0.00151645	0.000611359	1.002（P=0.0131214847597004)
		9	Weighted median	0.036234	MR egger	0.882316	MR Egger	0	0.876733	0.00143378	0.000684612	1.001（P=0.0362340500182925)
	X-25519 levels	11	Inverse variance weighted	0.00828185			Inverse variance weighted	0.197011	0.255853	-0.00330448	0.00125153	0.997（P=0.00828185506453288)
		11	Weighted median	0.0211359	MR egger	0.731233	MR Egger	0.267227	0.197869	-0.00360069	0.00156175	0.996（P=0.0211358679695036)
	Carnitine C4 levels	25	Inverse variance weighted	0.00811867			Inverse variance weighted	0.467177	0.00575712	-0.00128865	0.000486815	0.999（P=0.00811867369786162)
		25	Weighted median	0.0049263	MR egger	0.826156	MR Egger	0.488282	0.0040349	-0.00115413	0.000410458	0.999（P=0.00492630193939305)
	1-stearoyl-2-arachidonoyl-gpc (18:0/20:4) levels	26	Inverse variance weighted	0.0207875			Inverse variance weighted	0.362327	0.0351331	-0.00107515	0.000465068	0.999（P=0.0207875205902741)
		26	Weighted median	0.00867659	MR egger	0.72984	MR Egger	0.38472	0.0272653	-0.00114247	0.000435301	0.999（P=0.00867659362283287)
	Bilirubin (E,E) levels	15	Inverse variance weighted	0.00063947			Inverse variance weighted	0.0451865	0.401604	0.00148645	0.000435361	1.001（P=0.000639469591384961)
		15	Weighted median	2.85e-05	MR egger	0.851822	MR Egger	0	0.942221	0.00196875	0.000470444	1.002（P=0.0000285314298535861)
	Bilirubin (E,Z or Z,E) levels	13	Inverse variance weighted	0.000387263			Inverse variance weighted	0.128848	0.315315	0.00164779	0.000464348	1.002（P=0.000387263362921799)
		13	Weighted median	1.28e-05	MR egger	0.563757	MR Egger	0	0.920794	0.00220882	0.000506279	1.002（P=0.0000128378924078775)
	1-palmitoyl-2-arachidonoyl-gpc (16:0/20:4n6) levels	17	Inverse variance weighted	0.00147682			Inverse variance weighted	0	0.492726	-0.00127874	0.00040222	0.999（P=0.00147682264977131)
		17	Weighted median	0.00645624	MR egger	0.866008	MR Egger	0.0265478	0.422372	-0.00123542	0.000453589	0.999（P=0.00645623748110581)
	Bilirubin degradation product, C17H18N2O4 (1) levels	18	Inverse variance weighted	0.000592979			Inverse variance weighted	0	0.704496	0.0014931	0.000434698	1.001（P=0.000592979461541079)
		18	Weighted median	0.000149545	MR egger	0.053117	MR Egger	0	0.909033	0.00180974	0.000477275	1.002（P=0.000149544888102893)
	Bilirubin degradation product, C17H18N2O4 (2) levels	12	Inverse variance weighted	0.000163222			Inverse variance weighted	0	0.761813	0.00172245	0.000456878	1.002（P=0.000163222121958824)
		12	Weighted median	9.15e-05	MR egger	0.0717583	MR Egger	0	0.996347	0.00187606	0.000479561	1.002（P=0.0000915221095936732)
	Bilirubin degradation product, C17H18N2O4 (3) levels	13	Inverse variance weighted	0.000171973			Inverse variance weighted	0	0.726206	0.00163883	0.000436209	1.002（P=0.000171973074990335)
		13	Weighted median	0.000126153	MR egger	0.0862947	MR Egger	0	0.978238	0.00181366	0.000473064	1.002（P=0.000126153203775532)
	Bilirubin (z,z) levels	19	Inverse variance weighted	0.000722257			Inverse variance weighted	0.293553	0.112265	0.00160041	0.000473356	1.002（P=0.000722256858914851)
		19	Weighted median	1.24e-06	MR egger	0.0650301	MR Egger	0.149082	0.275334	0.00211946	0.000437033	1.002（P=1.23677322307729E-06)
	Biliverdin levels	16	Inverse variance weighted	0.0478442			Inverse variance weighted	0.43467	0.0327784	0.00113718	0.000574698	1.001（P=0.0478441711896955)
		16	Weighted median	0.000870118	MR egger	0.0855926	MR Egger	0	0.931608	0.00164133	0.000492972	1.002（P=0.000870118168447372)
	Glycine levels	20	Inverse variance weighted	9.87e-05			Inverse variance weighted	0	0.646246	-0.00165396	0.000424761	0.998（P=0.0000986603254684379)
		20	Weighted median	9.4e-05	MR egger	0.230016	MR Egger	0	0.687786	-0.00189073	0.000484097	0.998（P=0.000093958786528891)
	Arachidonate (20:4n6) to oleate to vaccenate (18:1) ratio	11	Inverse variance weighted	0.0350617			Inverse variance weighted	0.453511	0.0501301	-0.00156828	0.000744093	0.998（P=0.0350617404020456)
		11	Weighted median	0.00355519	MR egger	0.476073	MR Egger	0.477942	0.0450957	-0.00176422	0.000605192	0.998（P=0.00355519293784471)
	Glycine to pyridoxal ratio	5	Inverse variance weighted	0.0225977			Inverse variance weighted	0.455899	0.118435	-0.00255625	0.00112108	0.997（P=0.0225976652375342)
		5	Weighted median	0.000532784	MR egger	0.111546	MR Egger	0	0.501253	-0.00321879	0.00092929	0.997（P=0.000532783693848441)
	Glycine to alanine ratio	12	Inverse variance weighted	0.0139168			Inverse variance weighted	0.353677	0.107305	-0.00166318	0.000676253	0.998（P=0.0139168239814506)
		12	Weighted median	6.74e-05	MR egger	0.0547192	MR Egger	0.134515	0.315998	-0.00235545	0.000591014	0.998（P=0.0000673541529489491)
	Phosphate to 2'-deoxyuridine ratio	20	Inverse variance weighted	0.0107765			Inverse variance weighted	0	0.637015	0.00169485	0.000664682	1.002（P=0.0107764547810998)
		20	Weighted median	0.0318291	MR egger	0.705756	MR Egger	0	0.581713	0.00216105	0.00100675	1.002（P=0.0318290943295727)
	Phosphate to mannose ratio	8	Inverse variance weighted	4.14e-09			Inverse variance weighted	0	0.610424	-0.005465	0.000929673	0.995（P=4.14226588896383E-09)
		8	Weighted median	1.51e-06	MR egger	0.445691	MR Egger	0	0.577411	-0.00555571	0.00115502	0.994（P=1.50879174338205E-06)
	Glutamate to glutamine ratio	12	Inverse variance weighted	0.022379			Inverse variance weighted	0	0.642202	0.00251989	0.00110334	1.003（P=0.0223790412624633)
		12	Weighted median	0.0261621	MR egger	0.6106	MR Egger	0	0.57977	0.00318644	0.00143288	1.003（P=0.0261621266913422)
	Creatine to carnitine ratio	11	Inverse variance weighted	0.000150306			Inverse variance weighted	0.0186746	0.423959	-0.00329606	0.000869545	0.997（P=0.00015030649852517)
		11	Weighted median	0.00284757	MR egger	0.498514	MR Egger	0.0680016	0.378988	-0.00366798	0.00122933	0.996（P=0.00284756924726464)
	Oleoyl-linoleoyl-glycerol (18:1 to 18:2) [2] to linoleoyl-arachidonoyl-glycerol (18:2 to 20:4) [2] ratio	14	Inverse variance weighted	0.00540107			Inverse variance weighted	0.0874116	0.356806	0.00148207	0.000532719	1.001（P=0.00540106742894008)
		14	Weighted median	0.00585557	MR egger	0.595447	MR Egger	0.136726	0.307102	0.0016819	0.000610323	1.002（P=0.00585556822111607)
	Spermidine to pyruvate ratio	10	Inverse variance weighted	0.0235643			Inverse variance weighted	0.0861791	0.362867	0.00247255	0.00109204	1.002（P=0.0235643172608482)
		10	Weighted median	0.0301359	MR egger	0.93021	MR Egger	0.186885	0.276529	0.00297843	0.00137363	1.003（P=0.0301359049347799)
	Adenosine 5'-diphosphate (ADP) to glycine ratio	13	Inverse variance weighted	0.00515819			Inverse variance weighted	0.154792	0.288263	0.00198185	0.000708568	1.002（P=0.0051581919448127)
		13	Weighted median	0.0306066	MR egger	0.0956949	MR Egger	0	0.453608	0.00212605	0.000983305	1.002（P=0.0306065909497494)
	Glycine to phosphate ratio	20	Inverse variance weighted	0.0181536			Inverse variance weighted	0.379427	0.0444543	-0.00136339	0.000577102	0.999（P=0.0181536106447155)
		20	Weighted median	0.000394842	MR egger	0.0898193	MR Egger	0.307104	0.100264	-0.00186651	0.00052674	0.998（P=0.000394842402587778)
	Cholate to bilirubin (Z,Z) ratio	9	Inverse variance weighted	3.3e-05			Inverse variance weighted	0	0.43819	-0.00360671	0.000868699	0.996（P=0.0000329794730485642)
		9	Weighted median	6.62e-05	MR egger	0.336051	MR Egger	0	0.440937	-0.00460852	0.00115512	0.995（P=0.0000661673549444945)
	Adenosine 5'-monophosphate (AMP) to glycine ratio	13	Inverse variance weighted	0.00480481			Inverse variance weighted	0.049323	0.397059	0.00206442	0.000732105	1.002（P=0.00480480561472109)
		13	Weighted median	0.000130779	MR egger	0.0890904	MR Egger	0	0.850277	0.00353264	0.000923569	1.004（P=0.000130779118160295)
	Phosphate to linoleoyl-arachidonoyl-glycerol (18:2 to 20:4) [2] ratio	17	Inverse variance weighted	0.0249836			Inverse variance weighted	0.0318092	0.416913	0.00133002	0.00059332	1.001（P=0.0249835569158887)
		17	Weighted median	0.00477418	MR egger	0.0786191	MR Egger	0	0.605109	0.00227337	0.000805619	1.002（P=0.00477417887428763)
	Phosphate to linoleoyl-arachidonoyl-glycerol (18:2 to 20:4) [1] ratio	14	Inverse variance weighted	0.00111557			Inverse variance weighted	0	0.918586	0.00206299	0.000632891	1.002（P=0.00111556713747525)
		14	Weighted median	0.0062751	MR egger	0.941041	MR Egger	0	0.87929	0.00223971	0.000819493	1.002（P=0.00627509992039641)
	Retinol (Vitamin A) to linoleoyl-arachidonoyl-glycerol (18:2 to 20:4) [1] ratio	15	Inverse variance weighted	0.0169507			Inverse variance weighted	0.42968	0.0393051	0.0019779	0.000828343	1.002（P=0.0169506893551392)
		15	Weighted median	0.00770306	MR egger	0.657929	MR Egger	0.462053	0.0296375	0.0023156	0.000868952	1.002（P=0.00770305752540904)
	Retinol (Vitamin A) to linoleoyl-arachidonoyl-glycerol (18:2 to 20:4) [2] ratio	11	Inverse variance weighted	0.00254302			Inverse variance weighted	0	0.610131	0.0019307	0.000639689	1.002（P=0.00254301750356686)
		11	Weighted median	0.0031197	MR egger	0.208696	MR Egger	0	0.703649	0.00233559	0.0007902	1.002（P=0.0031196969423018)
	Caffeine to theobromine ratio	11	Inverse variance weighted	0.0137602			Inverse variance weighted	0	0.730078	-0.00262562	0.00106583	0.997（P=0.0137602300339914)
		11	Weighted median	0.0471254	MR egger	0.87968	MR Egger	0	0.644763	-0.00288394	0.00145274	0.997（P=0.0471254136435426)
	Glutamate to alanine ratio	9	Inverse variance weighted	0.0423431			Inverse variance weighted	0.252291	0.219323	0.00293443	0.00144544	1.003（P=0.0423430541300625)
		9	Weighted median	0.0422181	MR egger	0.56561	MR Egger	0.311786	0.179075	0.00364318	0.00179346	1.004（P=0.0422180520704298)
	Glucose-to-mannose ratio	16	Inverse variance weighted	0.000286825			Inverse variance weighted	0.319317	0.106845	-0.00297217	0.000819476	0.997（P=0.000286825345926569)
		16	Weighted median	6.95e-06	MR egger	0.0667532	MR Egger	0.0301704	0.417793	-0.00415897	0.000925177	0.996（P=6.94634958762984E-06)
	Benzoate to linoleoyl-arachidonoyl-glycerol (18:2 to 20:4) [2] ratio	17	Inverse variance weighted	0.00588525			Inverse variance weighted	0.344564	0.0808998	0.00206238	0.000748839	1.002（P=0.00588525158424687)
		17	Weighted median	0.0346642	MR egger	0.884281	MR Egger	0.384631	0.0589834	0.00187224	0.000886366	1.002（P=0.0346641607182939)
	Serine to threonine ratio	16	Inverse variance weighted	6.55e-05			Inverse variance weighted	0	0.840632	-0.00232072	0.000581334	0.998（P=0.0000655031227032655)
		16	Weighted median	5.89e-05	MR egger	0.0556471	MR Egger	0	0.981133	-0.00309849	0.000771333	0.997（P=0.0000589302072541562)
	Bilirubin (Z,Z) to androsterone glucuronide ratio	20	Inverse variance weighted	0.0188247			Inverse variance weighted	0.162615	0.251287	0.00152732	0.000650202	1.002（P=0.0188247030533286)
		20	Weighted median	8.48e-06	MR egger	0.0855175	MR Egger	0	0.80584	0.00363554	0.000816483	1.004（P=8.48007933784605E-06)
	Bilirubin (Z,Z) to etiocholanolone glucuronide ratio	16	Inverse variance weighted	3.26e-07			Inverse variance weighted	0.0293686	0.419246	0.00310307	0.000607513	1.003（P=3.25874886046991E-07)
		16	Weighted median	3.71e-05	MR egger	0.801102	MR Egger	0.0898115	0.352588	0.00324233	0.000785996	1.003（P=0.0000370537560278407)
	Bilirubin (Z,Z) to glucuronate ratio	11	Inverse variance weighted	0.0432949			Inverse variance weighted	0.516041	0.0235707	0.00164275	0.000812901	1.002（P=0.0432948694536029)
		11	Weighted median	8.36e-05	MR egger	0.0546279	MR Egger	0	0.670618	0.00253455	0.00064431	1.003（P=0.0000836312488339507)
T2DM	Laurylcarnitine levels	8	Inverse variance weighted	0.0229193			Inverse variance weighted	0	0.737051	0.00180058	0.00079154	1.002（p=0.0229192906426601)
		8	Weighted median	0.00811947	MR egger	0.592931	MR Egger	0	0.670555	0.00267653	0.00101113	1.003（p=0.00811947540621154)
	N2,n2-dimethylguanosine levels	5	Inverse variance weighted	0.0421069			Inverse variance weighted	0.159344	0.31302	0.00242141	0.00119137	1.002（p=0.042106930392479)
		5	Weighted median	0.0382016	MR egger	0.471153	MR Egger	0.227386	0.274387	0.00310823	0.00149962	1.003（p=0.0382015840419862)
	Hexadecanedioate (C16-DC) levels	15	Inverse variance weighted	0.00598865			Inverse variance weighted	0	0.792818	-0.00093466	0.000340074	0.999（p=0.00598865222596402)
		15	Weighted median	0.0146349	MR egger	0.703894	MR Egger	0	0.740522	-0.00100728	0.0004126	0.999（p=0.0146349232244449)
	4-allylphenol sulfate levels	8	Inverse variance weighted	0.0176851			Inverse variance weighted	0.0199992	0.414159	0.00177446	0.00074804	1.002（p=0.0176851146851034)
		8	Weighted median	0.0467641	MR egger	0.5433	MR Egger	0.101909	0.351374	0.00208749	0.00104982	1.002（p=0.0467641383807347)
	N-acetyl-3-methylhistidine levels	9	Inverse variance weighted	0.0152669			Inverse variance weighted	0	0.893453	-0.000972407	0.00040083	0.999（p=0.015266884420233)
		9	Weighted median	0.0136492	MR egger	0.359982	MR Egger	0	0.9183	-0.00116012	0.000470378	0.999（p=0.013649168742018)
	Eicosanedioate (C20-DC) levels	7	Inverse variance weighted	0.0242032			Inverse variance weighted	0	0.548576	-0.00180366	0.000800242	0.998（p=0.0242031976715667)
		7	Weighted median	0.0225286	MR egger	0.544575	MR Egger	0	0.474433	-0.00239074	0.00104795	0.998（p=0.0225285896981574)
	Mannonate levels	6	Inverse variance weighted	0.000441308			Inverse variance weighted	0.3405	0.180858	0.00274688	0.00078168	1.003（p=0.000441307939417474)
		6	Weighted median	0.000290369	MR egger	0.782682	MR Egger	0.460923	0.115285	0.00276223	0.000762259	1.003（p=0.00029036949673965)
	2-aminooctanoate levels	8	Inverse variance weighted	0.0200872			Inverse variance weighted	0.263397	0.218524	0.000913687	0.000393032	1.001（p=0.020087220058896)
		8	Weighted median	0.0170056	MR egger	0.963983	MR Egger	0.368393	0.14737	0.000900106	0.000377152	1.001（p=0.0170056343897594)
	1-oleoyl-GPG (18:1) levels	7	Inverse variance weighted	0.0281702			Inverse variance weighted	0	0.919473	-0.00090918	0.000414222	0.999（p=0.0281701557751004)
		7	Weighted median	0.0269269	MR egger	0.609101	MR Egger	0	0.888231	-0.0010191	0.000460592	0.999（p=0.0269268605342906)
	Octadecenedioylcarnitine (C18:1-DC) levels	7	Inverse variance weighted	0.0194254			Inverse variance weighted	0.02049	0.409278	-0.000831701	0.000355844	0.999（p=0.0194254197448581)
		7	Weighted median	0.0307824	MR egger	0.640823	MR Egger	0.143554	0.322295	-0.000820985	0.000380108	0.999（p=0.0307824277394565)
	N-acetylkynurenine (2) levels	9	Inverse variance weighted	0.00274038			Inverse variance weighted	0	0.907991	-0.000832228	0.000277831	0.999（p=0.00274037681205298)
		9	Weighted median	0.00717641	MR egger	0.888574	MR Egger	0	0.84951	-0.000844622	0.000314156	0.999（p=0.00274037681205298)
	1-linoleoyl-GPG (18:2) levels	9	Inverse variance weighted	0.00947043			Inverse variance weighted	0	0.594084	-0.00109255	0.000421087	0.999（p=0.00947043496961228)
		9	Weighted median	0.0236506	MR egger	0.935134	MR Egger	0	0.486199	-0.00112785	0.000498442	0.999（p=0.023650647579537)
	Hexadecenedioate (C16:1-DC) levels	16	Inverse variance weighted	0.0142336			Inverse variance weighted	0.0424162	0.404698	-0.000717181	0.00029257	0.999（p=0.014233624240804)
		16	Weighted median	0.0310416	MR egger	0.903597	MR Egger	0.105284	0.335376	-0.000697057	0.00032323	0.999（p=0.0310416344159687)
	Octadecadienedioate (C18:2-DC) levels	11	Inverse variance weighted	0.00107311			Inverse variance weighted	0	0.564945	-0.00104752	0.000320281	0.999（p=0.00107311396901269)
		11	Weighted median	0.0312175	MR egger	0.117231	MR Egger	0	0.773842	-0.000837646	0.000388827	0.999（p=0.0312175358861131)
	Gamma-glutamylcitrulline levels	11	Inverse variance weighted	0.0387036			Inverse variance weighted	0.508401	0.0261808	0.00178473	0.000863304	1.002（p=0.0387036139281508)
		11	Weighted median	0.0391995	MR egger	0.756254	MR Egger	0.552526	0.0172282	0.00179178	0.000868918	1.002（p=0.0391994899756473)
	Ethyl beta-glucopyranoside levels	9	Inverse variance weighted	0.0127455			Inverse variance weighted	0	0.664422	0.000989832	0.000397395	1.001（p=0.0127454551684358)
		9	Weighted median	0.0172998	MR egger	0.849808	MR Egger	0	0.562352	0.0010434	0.000438353	1.001（p=0.0172997733355791)
	Eicosenedioate (C20:1-DC) levels	9	Inverse variance weighted	0.0422251			Inverse variance weighted	0	0.9865	-0.000968529	0.000476804	0.999（p=0.0422250545825514)
		9	Weighted median	0.0285418	MR egger	0.447752	MR Egger	0	0.991926	-0.00129226	0.000590139	0.999（p=0.0285418159908538)
	N-acetylleucine levels	9	Inverse variance weighted	0.00033631			Inverse variance weighted	0	0.64734	-0.00107787	0.000300612	0.999（p=0.00033630995599387)
		9	Weighted median	0.00436898	MR egger	0.0768522	MR Egger	0	0.974532	-0.000926789	0.000325165	0.999（p=0.00436898393434178)
	4-acetamidobutanoate levels	8	Inverse variance weighted	0.00465622			Inverse variance weighted	0	0.904274	0.00146346	0.00051714	1.001（p=0.00465622084956052)
		8	Weighted median	0.0278792	MR egger	0.556269	MR Egger	0	0.879965	0.00130176	0.000591985	1.001（p=0.0278791983491498)
	Mannose levels	10	Inverse variance weighted	0.00269968			Inverse variance weighted	0	0.664904	0.00149585	0.000498615	1.001（p=0.0026996774045166)
		10	Weighted median	0.00182114	MR egger	0.0978164	MR Egger	0	0.919708	0.0018699	0.000599721	1.002（p=0.00182113681846012)
	X-11308 levels	11	Inverse variance weighted	0.0449735			Inverse variance weighted	0.03247	0.41156	-0.00117243	0.000584781	0.999（p=0.0449734658208469)
		11	Weighted median	0.00478624	MR egger	0.151758	MR Egger	0	0.545998	-0.00225758	0.000800256	0.998（p=0.00478624287378563)
	X-12306 levels	9	Inverse variance weighted	0.0146024			Inverse variance weighted	0	0.92588	-0.0016861	0.000841139	0.998（p=0.0146024276758058)
		9	Weighted median	0.0450123	MR egger	0.794313	MR Egger	0	0.879635	-0.00160596	0.000657616	0.998（p=0.0450122919951623)
	X-17357 levels	10	Inverse variance weighted	0.0381427			Inverse variance weighted	0	0.607125	-0.00104541	0.000504221	0.999（p=0.0381426944657125)
		10	Weighted median	0.0159622	MR egger	0.439457	MR Egger	0	0.577409	-0.00151992	0.000630729	0.998（p=0.0159622109396978)
	X-18886 levels	7	Inverse variance weighted	0.0186997			Inverse variance weighted	0.441707	0.096516	0.00261413	0.00111171	1.003（p=0.0186997461766696)
		7	Weighted median	0.00839344	MR egger	0.0763413	MR Egger	0.072797	0.369871	0.00329516	0.00125015	1.003（p=0.00839344513773743)
	X-17690 levels	12	Inverse variance weighted	0.0460881			Inverse variance weighted	0	0.527436	0.00100554	0.000504136	1.001（p=0.0460881176777812)
		12	Weighted median	0.040206	MR egger	0.866723	MR Egger	0.000317963	0.440214	0.00145901	0.000711146	1.001（p=0.0402059786787499)
	X-21467 levels	15	Inverse variance weighted	0.0107806			Inverse variance weighted	0.0636037	0.381517	-0.000953586	0.000373995	0.999（p=0.010780585070286)
		15	Weighted median	0.04851	MR egger	0.687333	MR Egger	0.119157	0.322665	-0.000953059	0.000483082	0.999（p=0.0485099945467683)
	N-acetyltyrosine levels	7	Inverse variance weighted	0.0126558			Inverse variance weighted	0	0.787931	-0.000623754	0.000250171	0.999（p=0.0126557771655561)
		7	Weighted median	0.0118527	MR egger	0.3337	MR Egger	0	0.846297	-0.000682307	0.000271133	0.999（p=0.0118526827082746)
	N-acetylphenylalanine levels	9	Inverse variance weighted	0.0114587			Inverse variance weighted	0	0.930158	-0.000695733	0.000275168	0.999（p=0.0114587426256761)
		9	Weighted median	0.00899016	MR egger	0.39836	MR Egger	0	0.944255	-0.00079772	0.000305356	0.999（p=0.00899016355670757)
	Phosphate to mannose ratio	7	Inverse variance weighted	5.29e-05			Inverse variance weighted	0	0.954862	-0.00241887	0.000598351	0.998（p=0.0000528687751078722)
		7	Weighted median	0.000110144	MR egger	0.717082	MR Egger	0	0.922033	-0.00265532	0.000686645	0.997（p=0.000110143792790201)
	Taurine to cysteine ratio	7	Inverse variance weighted	0.0096743			Inverse variance weighted	0	0.667998	-0.00231489	0.000894727	0.998（p=0.00967430086667999)
		7	Weighted median	0.0334572	MR egger	0.874921	MR Egger	0	0.544146	-0.00243459	0.00114485	0.998（p=0.0334572395876634)
	2'-deoxyuridine to cytidine ratio	8	Inverse variance weighted	0.00773838			Inverse variance weighted	0	0.642895	-0.00181802	0.000682624	0.998（p=0.00773838437797592)
		8	Weighted median	0.022004	MR egger	0.704579	MR Egger	0	0.546163	-0.00214672	0.000937312	0.998（p=0.0220040350630217)
	Mannose to glycerol ratio	10	Inverse variance weighted	0.0271733			Inverse variance weighted	0.200934	0.258102	0.00166675	0.000754519	1.002（p=0.0271733339768644)
		10	Weighted median	0.0310994	MR egger	0.0904639	MR Egger	0	0.477703	0.00198402	0.000920319	1.002（p=0.0310994028192672)
	Adenosine 5'-diphosphate (ADP) to N-acetylneuraminate ratio	6	Inverse variance weighted	0.0240156			Inverse variance weighted	0.414528	0.128874	-0.00203455	0.000901487	0.998（p=0.0240156167511423)
		6	Weighted median	0.0441695	MR egger	0.0886416	MR Egger	0	0.474328	-0.00184874	0.00091864	0.998（p=0.0441695418401122)
hyperlipidemia	Benzoate levels	62	Inverse variance weighted	0.00680174			Inverse variance weighted	0.0258512	0.41857	-0.098422	0.0363664	0.906(P=0.00680173820625094)
		62	Weighted median	0.0426891	MR egger	0.0944042	MR Egger	0	0.485527	-0.108565	0.0535664	0.897(P=0.0426891141270729)
	Theophylline levels	52	Inverse variance weighted	0.00280485			Inverse variance weighted	0	0.795543	0.122209	0.0408952	1.13(P=0.00280484781959984)
		52	Weighted median	0.00808455	MR egger	0.464361	MR Egger	0	0.783393	0.154388	0.0582924	1.167(P=0.00808454878797833)
	1-linoleoylglycerol (18:2) levels	30	Inverse variance weighted	0.00607211			Inverse variance weighted	0	0.715121	0.163867	0.0597211	1.178(P=0.00607210541384177)
		30	Weighted median	0.00231334	MR egger	0.480002	MR Egger	0	0.693862	0.254432	0.0835095	1.29(P=0.00607210541384177)
	Isobutyrylcarnitine (c4) levels	43	Inverse variance weighted	0.000530145			Inverse variance weighted	0.159614	0.18609	-0.130118	0.0375517	0.878(P=0.000530144522586583)
		43	Weighted median	0.00241379	MR egger	0.117248	MR Egger	0.128391	0.238977	-0.171354	0.056479	0.843(P=0.00241379193066975)
	Docosatrienoate (22:3n3) levels	44	Inverse variance weighted	0.0425391			Inverse variance weighted	0	0.624176	0.0814118	0.0401398	1.085(P=0.0425391182044323)
		44	Weighted median	0.0462716	MR egger	0.414874	MR Egger	0	0.611565	0.121417	0.0609247	1.129(P=0.0462716380823138)
	1-palmitoyl-GPE (16:0) levels	29	Inverse variance weighted	0.0188237			Inverse variance weighted	0.553678	0.0001801	0.180775	0.0769581	1.198(P=0.0188237180954716)
		29	Weighted median	0.0169292	MR egger	0.344715	MR Egger	0.554875	0.000216197	0.203782	0.085327	1.226(P=0.0169291996201118)
	Hexadecanedioate (C16-DC) levels	39	Inverse variance weighted	0.033911			Inverse variance weighted	0.165304	0.187423	0.0906488	0.0427361	1.095(P=0.0339110434554203)
		39	Weighted median	0.00283298	MR egger	0.200402	MR Egger	0.149939	0.213402	0.17157	0.0574716	1.187(P=0.00283298100158607)
	1-palmitoyl-2-linoleoyl-GPE (16:0/18:2) levels	47	Inverse variance weighted	0.0043324			Inverse variance weighted	0.383602	0.00479454	0.113391	0.039746	1.12(P=0.00433240225033442)
		47	Weighted median	0.000224536	MR egger	0.305772	MR Egger	0.382622	0.00531609	0.177885	0.0482115	1.195(P=0.000224536260690864)
	Argininate levels	47	Inverse variance weighted	0.0018012			Inverse variance weighted	0.316247	0.0220245	-0.163193	0.0522855	0.849(P=0.00180120230735759)
		47	Weighted median	0.0414436	MR egger	0.350187	MR Egger	0.317864	0.0224343	-0.141265	0.0692793	0.868(P=0.0414435784283967)
	1-palmitoyl-GPG (16:0) levels	35	Inverse variance weighted	0.0218252			Inverse variance weighted	0.416089	0.00597963	0.143527	0.0625828	1.154(P=0.02182524001133)
		35	Weighted median	0.000380748	MR egger	0.756202	MR Egger	0.43158	0.00451993	0.258645	0.0727946	1.295(P=0.00038074775223585)
	Octadecenedioylcarnitine (C18:1-DC) levels	45	Inverse variance weighted	0.0327			Inverse variance weighted	0.183663	0.145706	0.0858397	0.0401919	1.09(P=0.032700013210598)
		45	Weighted median	0.00754572	MR egger	0.205693	MR Egger	0.171584	0.16555	0.148238	0.0554834	1.16(P=0.00754572026361138)
	Sphingomyelin (d18:1/20:2, d18:2/20:1, d16:1/22:2) levels	50	Inverse variance weighted	0.0231808			Inverse variance weighted	0.188388	0.127853	0.113352	0.049925	1.12(P=0.0231808396629022)
		50	Weighted median	0.00016403	MR egger	0.643123	MR Egger	0.20135	0.112928	0.249958	0.0663228	1.284(P=0.000164030173010965)
	1,2-dilinoleoyl-GPC (18:2/18:2) levels	31	Inverse variance weighted	0.0219732			Inverse variance weighted	0.0706533	0.354587	0.1128	0.0492397	1.119(P=0.0219731632765951)
		31	Weighted median	0.000199834	MR egger	0.551535	MR Egger	0.0903869	0.325091	0.254534	0.0684374	1.29(P=0.000199834224413311)
	1-stearoyl-2-linoleoyl-gpc (18:0/18:2) levels	39	Inverse variance weighted	0.00052328			Inverse variance weighted	0	0.485177	0.165139	0.0476104	1.18(P=0.000523280108435117)
		39	Weighted median	0.00948889	MR egger	0.193733	MR Egger	0	0.520253	0.178822	0.068939	1.196(P=0.00948888509900489)
	1-stearoyl-2-linoleoyl-GPE (18:0/18:2) levels	43	Inverse variance weighted	0.000754649			Inverse variance weighted	0.330458	0.0206673	0.153547	0.0455776	1.166(P=0.000754648927815016)
		43	Weighted median	0.000286009	MR egger	0.736845	MR Egger	0.344575	0.0166492	0.218862	0.0603316	1.245(P=0.000286009361964193)
	1-stearoyl-2-arachidonoyl-GPE (18:0/20:4) levels	46	Inverse variance weighted	0.0101035			Inverse variance weighted	0.371815	0.00699155	0.107394	0.0417506	1.113(P=0.0101035142016528)
		46	Weighted median	0.00743462	MR egger	0.15323	MR Egger	0.35629	0.0107807	0.151339	0.0565389	1.163(P=0.00743461993088844)
	1-(1-enyl-palmitoyl)-2-arachidonoyl-gpc (p-16:0/20:4) levels	56	Inverse variance weighted	0.0195089			Inverse variance weighted	0.00240633	0.469612	-0.0743587	0.0318363	0.928(P=0.0195088899681899)
		56	Weighted median	0.00075638	MR egger	0.21182	MR Egger	0	0.492227	-0.157575	0.046782	0.854(P=0.000756379955420459)
	1-palmitoyl-2-arachidonoyl-GPE (16:0/20:4) levels	38	Inverse variance weighted	0.0137299			Inverse variance weighted	0.364182	0.0145918	0.10499	0.0426053	1.111(P=0.0137299103573008)
		38	Weighted median	0.00337466	MR egger	0.636585	MR Egger	0.377465	0.0119619	0.156815	0.0534953	1.17(P=0.00337465688749263)
	1-(1-enyl-stearoyl)-2-arachidonoyl-GPE (p-18:0/20:4) levels	32	Inverse variance weighted	0.00092894			Inverse variance weighted	0.0765405	0.343864	-0.164907	0.0498027	0.848(P=0.00092894046102958)
		32	Weighted median	0.000399968	MR egger	0.712684	MR Egger	0.102212	0.304798	-0.260412	0.0735605	0.771(P=0.000399968354750237)
	1-palmitoyl-2-docosahexaenoyl-GPE (16:0/22:6) levels	34	Inverse variance weighted	0.0241952			Inverse variance weighted	0.356852	0.0220037	0.107105	0.0475176	1.113(P=0.0241951803164695)
		34	Weighted median	0.0131046	MR egger	0.159277	MR Egger	0.335868	0.0330877	0.139972	0.0564194	1.15(P=0.0131046014611701)
	1-oleoyl-2-arachidonoyl-GPE (18:1/20:4) levels	38	Inverse variance weighted	0.00152334			Inverse variance weighted	0.474919	0.000746195	0.15478	0.0488234	1.167(P=0.00152333464000211)
		38	Weighted median	0.00472216	MR egger	0.362478	MR Egger	0.477037	0.000798576	0.153488	0.0543245	1.166(P=0.00472216396537244)
	1-oleoyl-2-linoleoyl-GPE (18:1/18:2) levels	48	Inverse variance weighted	0.000480261			Inverse variance weighted	0.361064	0.00792022	0.149623	0.0428532	1.161(P=0.000480261385918561)
		48	Weighted median	0.000182977	MR egger	0.646176	MR Egger	0.371756	0.00651697	0.202887	0.054227	1.225(P=0.000182977242680607)
	Carotene diol (2) levels	44	Inverse variance weighted	0.0242916			Inverse variance weighted	0.233752	0.0865748	0.11466	0.0509038	1.121(P=0.0242915921963559)
		44	Weighted median	0.0150856	MR egger	0.955359	MR Egger	0.251516	0.0713388	0.182123	0.074938	1.2(P=0.0150855658419931)
	Dihydroferulic acid sulfate levels	49	Inverse variance weighted	0.00138441			Inverse variance weighted	0	0.775975	-0.113058	0.0353542	0.893(P=0.00138441181257234)
		49	Weighted median	0.0296711	MR egger	0.52389	MR Egger	0	0.758003	-0.107292	0.049342	0.898(P=0.0296710815514853)
	3-formylindole levels	50	Inverse variance weighted	0.00215252			Inverse variance weighted	0	0.486861	-0.107649	0.0350838	0.898(P=0.00215251831122074)
		50	Weighted median	0.0213356	MR egger	0.087227	MR Egger	0	0.571265	-0.12775	0.0554953	0.88(P=0.021335603677261)
	Hydroxypalmitoyl sphingomyelin (d18:1/16:0(OH)) levels	54	Inverse variance weighted	0.00675018			Inverse variance weighted	0.446516	0.000292353	0.145504	0.0537128	1.157(P=0.0067501781488592)
		54	Weighted median	0.000200829	MR egger	0.636684	MR Egger	0.454602	0.000232971	0.222512	0.0598478	1.249(P=0.000200828875345317)
	Eicosenedioate (C20:1-DC) levels	39	Inverse variance weighted	0.0401106			Inverse variance weighted	0	0.550662	0.0905315	0.0441056	1.095(P=0.040110561701011)
		39	Weighted median	0.0181743	MR egger	0.615668	MR Egger	0	0.516183	0.155838	0.0659759	1.169(P=0.0181743390823062)
	Bilirubin degradation product, C16H18N2O5 (1) levels	41	Inverse variance weighted	0.0278003			Inverse variance weighted	0.0144269	0.444456	-0.0741104	0.0336851	0.929(P=0.0278003438801627)
		41	Weighted median	0.0183665	MR egger	0.493571	MR Egger	0.0272967	0.421451	-0.103592	0.0439293	0.902(P=0.0183665155782178)
	1-palmitoyl-2-oleoyl-GPE (16:0/18:1) levels	53	Inverse variance weighted	0.00427754			Inverse variance weighted	0.410495	0.00127737	0.131429	0.0460037	1.14(P=0.00427753680594054)
		53	Weighted median	0.00157887	MR egger	0.781997	MR Egger	0.420955	0.000975077	0.193058	0.0610984	1.213(P=0.00157886878311851)
	N-acetylputrescine levels	41	Inverse variance weighted	4.49e-05			Inverse variance weighted	0	0.659555	0.137784	0.0337634	1.148(P=0.0000448659834832255)
		41	Weighted median	0.000144897	MR egger	0.280169	MR Egger	0	0.670511	0.173656	0.0457031	1.19(P=0.000144896740992086)
	Arachidonate (20:4n6) levels	47	Inverse variance weighted	0.0135307			Inverse variance weighted	0.236503	0.0773691	-0.115892	0.0469296	0.891(P=0.0135307042402656)
		47	Weighted median	0.0007384	MR egger	0.335312	MR Egger	0.237358	0.0785699	-0.225942	0.0669475	0.798(P=0.000738399941535803)
	Hypotaurine levels	49	Inverse variance weighted	0.00201233			Inverse variance weighted	0	0.704768	0.13698	0.0443531	1.147(P=0.00201233093935113)
		49	Weighted median	0.00576722	MR egger	0.793882	MR Egger	0	0.67025	0.170774	0.0618581	1.186(P=0.00576721738846921)
	Leucine levels	34	Inverse variance weighted	0.0035956			Inverse variance weighted	0.0206674	0.433621	0.172076	0.0590999	1.188(P=0.00359559694991067)
		34	Weighted median	0.00191948	MR egger	0.79527	MR Egger	0.0483125	0.388653	0.253638	0.081755	1.289(P=0.00191948281795811)
	X-12738 levels	41	Inverse variance weighted	0.00298061			Inverse variance weighted	0	0.914666	-0.12548	0.042253	0.882(P=0.0029806066058017)
		41	Weighted median	0.0183304	MR egger	0.262463	MR Egger	0	0.924282	-0.144254	0.0611539	0.866(P=0.0183304417555393)
	X-24801 levels	52	Inverse variance weighted	0.00435794			Inverse variance weighted	0.220197	0.0845841	0.131037	0.0459615	1.14(P=0.00435794236937103)
		52	Weighted median	0.0175624	MR egger	0.464156	MR Egger	0.227167	0.0790498	0.146073	0.0615119	1.157(P=0.0175623944198064)
	X-25790 levels	46	Inverse variance weighted	0.00746099			Inverse variance weighted	0	0.796164	-0.133266	0.0498089	0.875(P=0.00746098849074992)
		46	Weighted median	0.0138629	MR egger	0.448737	MR Egger	0	0.784742	-0.172665	0.0701664	0.841(P=0.0138629316028557)
	X-26054 levels	54	Inverse variance weighted	0.0448266			Inverse variance weighted	0	0.591308	0.0687378	0.0342613	1.071(P=0.0448265910362531)
		54	Weighted median	0.0233976	MR egger	0.0885827	MR Egger	0	0.670444	0.122887	0.05421	1.131(P=0.0233975734583122)
	5-acetylamino-6-formylamino-3-methyluracil levels	35	Inverse variance weighted	0.000837829			Inverse variance weighted	0	0.815546	0.10251	0.0306918	1.108(P=0.000837829001238707)
		35	Weighted median	0.000323719	MR egger	0.317713	MR Egger	0	0.820947	0.134851	0.0375051	1.144(P=0.000323718964115027)
	1-stearoyl-2-arachidonoyl-gpc (18:0/20:4) levels	54	Inverse variance weighted	0.0105829			Inverse variance weighted	0.0888288	0.290915	-0.0641029	0.0250776	0.938(P=0.0105828752059814)
		54	Weighted median	0.00147303	MR egger	0.813359	MR Egger	0.105053	0.260624	-0.11374	0.035768	0.892(P=0.00147302718030917)
	Bilirubin (E,E) levels	42	Inverse variance weighted	0.0145083			Inverse variance weighted	0.0264351	0.422546	-0.0798186	0.0326533	0.923(P=0.0145083200107367)
		42	Weighted median	0.0168011	MR egger	0.175721	MR Egger	0.00506003	0.461245	-0.0979667	0.0409726	0.907(P=0.0168011194585484)
	Bilirubin (E,Z or Z,E) levels	38	Inverse variance weighted	0.0421608			Inverse variance weighted	0.410853	0.00509661	-0.0864232	0.0425326	0.917(P=0.042160812949952)
		38	Weighted median	0.0106345	MR egger	0.891872	MR Egger	0.426478	0.00374975	-0.106796	0.0418073	0.899(P=0.0106345112685589)
	1-palmitoyl-2-arachidonoyl-gpc (16:0/20:4n6) levels	43	Inverse variance weighted	0.00628971			Inverse variance weighted	0.182626	0.15202	-0.093079	0.0340664	0.911(P=0.00628970902294061)
		43	Weighted median	0.000893976	MR egger	0.336303	MR Egger	0.183667	0.153061	-0.125337	0.0377302	0.882(P=0.000893976469451625)
	Decadienedioic acid (C10:2-DC) levels	44	Inverse variance weighted	0.0250736			Inverse variance weighted	0.234009	0.0863071	-0.0717522	0.0320284	0.931(P=0.0250736234916484)
		44	Weighted median	0.0476547	MR egger	0.758923	MR Egger	0.250123	0.0726266	-0.070993	0.0358472	0.931(P=0.0476546545612112)
	Bilirubin (z,z) levels	49	Inverse variance weighted	0.0169089			Inverse variance weighted	0.109394	0.259082	-0.0749612	0.0313818	0.928(P=0.0169088552233728)
		49	Weighted median	0.00876026	MR egger	0.911161	MR Egger	0.127715	0.22788	-0.0990736	0.037796	0.906(P=0.00876025553774189)
	Spermidine to ornithine ratio	29	Inverse variance weighted	0.0101667			Inverse variance weighted	0	0.854461	-0.143644	0.0558902	0.866(P=0.0101667406218963)
		29	Weighted median	0.0267741	MR egger	0.529613	MR Egger	0	0.836435	-0.170986	0.0772019	0.843(P=0.0267741083488164)
	N-acetylputrescine to (N(1) + N(8))-acetylspermidine ratio	54	Inverse variance weighted	0.014816			Inverse variance weighted	0	0.67021	0.0762931	0.0313081	1.079(P=0.0148159812520726)
		54	Weighted median	8.78e-05	MR egger	0.068678	MR Egger	0	0.760308	0.18171	0.04633	1.199(P=0.0000877862932014277)
	Arachidonate (20:4n6) to oleate to vaccenate (18:1) ratio	40	Inverse variance weighted	0.0023422			Inverse variance weighted	0	0.54435	-0.112805	0.0370701	0.893(P=0.00234220384195301)
		40	Weighted median	0.00116292	MR egger	0.975551	MR Egger	0	0.498464	-0.172355	0.053068	0.842(P=0.00116292346872562)
	Arachidonate (20:4n6) to pyruvate ratio	41	Inverse variance weighted	0.000919844			Inverse variance weighted	0	0.876531	-0.152007	0.0458687	0.859(P=0.000919843708378787)
		41	Weighted median	0.000881008	MR egger	0.30374	MR Egger	0	0.882558	-0.225332	0.0677485	0.798(P=0.000881007842474401)
	Oleoyl-linoleoyl-glycerol (18:1 to 18:2) [2] to linoleoyl-arachidonoyl-glycerol (18:2 to 20:4) [2] ratio	41	Inverse variance weighted	0.048899			Inverse variance weighted	0.141566	0.219429	0.0767552	0.0389725	1.08(P=0.0488989650972586)
		41	Weighted median	0.00157665	MR egger	0.0753536	MR Egger	0.0121983	0.448359	0.15977	0.050557	1.173(P=0.00157664720571872)
	Alpha-ketoglutarate to aspartate ratio	40	Inverse variance weighted	0.00146864			Inverse variance weighted	0.00594099	0.459427	0.153618	0.0482953	1.166(P=0.00146864500651004)
		40	Weighted median	0.0251287	MR egger	0.209711	MR Egger	0	0.48757	0.158426	0.0707444	1.172(P=0.0251286649798338)
	Adenosine 5'-monophosphate (AMP) to glutamate ratio	37	Inverse variance weighted	0.01085			Inverse variance weighted	0.239595	0.097758	-0.162607	0.0638304	0.85(P=0.0108500055315193)
		37	Weighted median	0.0187256	MR egger	0.625089	MR Egger	0.255583	0.0843645	-0.1926	0.0819243	0.825(P=0.0187255858526985)
	Arachidonate (20:4n6) to linoleate (18:2n6) ratio	45	Inverse variance weighted	0.0100603			Inverse variance weighted	0	0.971355	-0.0973402	0.0378204	0.907(P=0.0100602739955972)
		45	Weighted median	0.0027458	MR egger	0.513486	MR Egger	0	0.967713	-0.176666	0.0589898	0.838(P=0.00274580072313268)
	Cholesterol to linoleoyl-arachidonoyl-glycerol (18:2 to 20:4) [2] ratio	40	Inverse variance weighted	0.0276293			Inverse variance weighted	0.253919	0.0758571	0.108454	0.0492409	1.115(P=0.0276292751714999)
		40	Weighted median	0.00517456	MR egger	0.265536	MR Egger	0.24862	0.0833453	0.182739	0.0653583	1.201(P=0.00517456344451217)
	Bilirubin (Z,Z) to glucuronate ratio	41	Inverse variance weighted	0.0305783			Inverse variance weighted	0.00272084	0.465417	-0.0828768	0.0383242	0.92(P=0.0305782907729699)
		41	Weighted median	0.0159704	MR egger	0.547641	MR Egger	0.0184792	0.437196	-0.131562	0.0545995	0.877(P=0.0159704009357444)
	Paraxanthine to 5-acetylamino-6-formylamino-3-methyluracil ratio	50	Inverse variance weighted	0.0248945			Inverse variance weighted	0.0848367	0.304223	-0.0606441	0.0270366	0.941(P=0.0248944643971025)
		50	Weighted median	1.44e-05	MR egger	0.32765	MR Egger	0.0852475	0.304786	-0.154142	0.0355357	0.857(P=0.0000144003749436253)
Hip circumference	3-methyl-2-oxobutyrate levels	31	Inverse variance weighted	0.000233047			Inverse variance weighted	0.428725	0.0067004	0.0235556	0.00640062	1.024(P=0.000233047294382412)
		31	Weighted median	0.000441682	MR egger	0.790234	MR Egger	0.446395	0.00493804	0.0264072	0.00751521	1.027(P=0.00044168169538471)
	Carnitine C14 levels	31	Inverse variance weighted	0.0285587			Inverse variance weighted	0.138466	0.249189	-0.0117615	0.00537172	0.988(P=0.0285587469793825)
		31	Weighted median	0.0214941	MR egger	0.0808399	MR Egger	0.0355884	0.410508	-0.016171	0.00703334	0.984(P=0.0214940604229967)
	7-methylxanthine levels	30	Inverse variance weighted	0.00454727			Inverse variance weighted	0.151543	0.232743	0.0151345	0.0053338	1.015(P=0.00454727499902771)
		30	Weighted median	0.0119821	MR egger	0.439173	MR Egger	0.162782	0.219777	0.0170841	0.0067992	1.017(P=0.0119820712681749)
	Gamma-glutamylisoleucine levels	22	Inverse variance weighted	0.00733764			Inverse variance weighted	0	0.524081	0.016471	0.00614334	1.017(P=0.00733764209005326)
		22	Weighted median	0.0182956	MR egger	0.764888	MR Egger	0	0.466492	0.0209775	0.00889033	1.021(P=0.0182955520153251)
	Malonylcarnitine levels	28	Inverse variance weighted	0.0135035			Inverse variance weighted	0.547163	0.000295426	0.0162517	0.00657909	1.016(P=0.0135034886116239)
		28	Weighted median	0.0209693	MR egger	0.33888	MR Egger	0.548013	0.000357584	0.0152687	0.006614	1.015(P=0.0209692857971391)
	5alpha-pregnan-3beta,20alpha-diol monosulfate (2) levels	36	Inverse variance weighted	0.00371979			Inverse variance weighted	0.244318	0.0955905	-0.0133982	0.00461847	0.987(P=0.00371979440568052)
		36	Weighted median	0.0270488	MR egger	0.794677	MR Egger	0.264423	0.0787906	-0.01386	0.0062692	0.986(P=0.0270487812305954)
	2-o-methylascorbic acid levels	41	Inverse variance weighted	0.00102896			Inverse variance weighted	0.230737	0.0968559	-0.0120561	0.00367286	0.988(P=0.00102896533984453)
		41	Weighted median	3.98e-07	MR egger	0.0851728	MR Egger	0.18997	0.14954	-0.0218355	0.00430674	0.978(P=3.97666179902046E-07)
	N-acetyltaurine levels	27	Inverse variance weighted	0.0460479			Inverse variance weighted	0.625994	7.8e-06	-0.0161345	0.00808764	0.984(P=0.0460479442023722)
		27	Weighted median	0.025598	MR egger	0.405087	MR Egger	0.630062	8.75e-06	-0.0167285	0.00749399	0.983(P=0.025598007596085)
	1-palmitoyl-2-oleoyl-GPI (16:0/18:1) levels	36	Inverse variance weighted	0.0188174			Inverse variance weighted	0.454058	0.00192234	0.0129869	0.00552841	1.013(P=0.0188174450826654)
		36	Weighted median	0.00579156	MR egger	0.0522974	MR Egger	0.406568	0.00748115	0.017761	0.00643665	1.018(P=0.00579156430037886)
	N-oleoylserine levels	34	Inverse variance weighted	0.00370951			Inverse variance weighted	0.139902	0.239138	-0.0127902	0.00440759	0.987(P=0.00370951403901015)
		34	Weighted median	0.00584167	MR egger	0.23588	MR Egger	0.127929	0.260175	-0.0164695	0.0059747	0.984(P=0.00584166835599523)
	Ceramide (d18:1/14:0, d16:1/16:0) levels	36	Inverse variance weighted	0.000447305			Inverse variance weighted	0.365492	0.0163622	0.0175449	0.00499786	1.018(P=0.000447305434073186)
		36	Weighted median	0.00750407	MR egger	0.281235	MR Egger	0.361886	0.018778	0.017729	0.00663112	1.018(P=0.00750406552748481)
	2-butenoylglycine levels	34	Inverse variance weighted	0.0350893			Inverse variance weighted	0.589321	7.94e-06	-0.0136491	0.00647699	0.986(P=0.0350892937643999)
		34	Weighted median	0.002081	MR egger	0.346745	MR Egger	0.590416	9.89e-06	-0.0217487	0.00706488	0.978(P=0.00208100067671314)
	Glutamine conjugate of C7H12O2 levels	35	Inverse variance weighted	0.00222258			Inverse variance weighted	0.55998	3.26e-05	0.0215259	0.00703745	1.022(P=0.00222257485206879)
		35	Weighted median	0.0102207	MR egger	0.0683115	MR Egger	0.504835	0.000467471	0.0192094	0.00747952	1.019(P=0.0102206715714782)
	3-ethylcatechol sulfate (1) levels	27	Inverse variance weighted	0.016842			Inverse variance weighted	0.431938	0.00967778	0.015101	0.00631805	1.015(P=0.0168419495620595)
		27	Weighted median	0.0329172	MR egger	0.0665507	MR Egger	0.309585	0.0684717	0.0162209	0.00760442	1.016(P=0.0329172314048737)
	Gamma-glutamylhistidine levels	33	Inverse variance weighted	0.0212752			Inverse variance weighted	0.295622	0.0582629	-0.0126235	0.00548118	0.987(P=0.0212751877419999)
		33	Weighted median	0.0224916	MR egger	0.460408	MR Egger	0.305335	0.0538005	-0.0157028	0.00688129	0.984(P=0.0224916392227731)
	Beta-hydroxyisovalerate levels	40	Inverse variance weighted	0.00130099			Inverse variance weighted	0.425917	0.0027876	-0.0171814	0.00534286	0.983(P=0.00130098636455945)
		40	Weighted median	0.00044852	MR egger	0.635363	MR Egger	0.437273	0.0022291	-0.0226211	0.00644521	0.978(P=0.000448520241601678)
	Palmitoleate (16:1n7) levels	37	Inverse variance weighted	0.0234054			Inverse variance weighted	0.473252	0.000910039	-0.0147925	0.00652586	0.985(P=0.0234053819796621)
		37	Weighted median	0.0163766	MR egger	0.10198	MR Egger	0.446616	0.00239428	-0.0172379	0.00718121	0.983(P=0.0163765894345306)
	X-11315 levels	35	Inverse variance weighted	0.0205404			Inverse variance weighted	0.409012	0.00707037	-0.0119614	0.00516394	0.988(P=0.0205404404996536)
		35	Weighted median	0.0181565	MR egger	0.470527	MR Egger	0.41713	0.00643872	-0.0152265	0.00644531	0.985(P=0.0181565169871627)
	X-11849 levels	36	Inverse variance weighted	0.00797205			Inverse variance weighted	0.449873	0.00217722	-0.0159633	0.00601649	0.984(P=0.00797205013684112)
		36	Weighted median	0.0405206	MR egger	0.132182	MR Egger	0.428188	0.00442648	-0.0140444	0.00685629	0.986(P=0.0405205993628607)
	X-15486 levels	22	Inverse variance weighted	0.0287828			Inverse variance weighted	0.365437	0.0451889	-0.0144343	0.00660172	0.986(P=0.0287828078050497)
		22	Weighted median	0.000961294	MR egger	0.747553	MR Egger	0.392436	0.0344432	-0.0243351	0.00737066	0.976(P=0.000961293582951856)
	X-18887 levels	26	Inverse variance weighted	1.48e-05			Inverse variance weighted	0.225376	0.150244	-0.0246979	0.00570261	0.976(P=0.0000148441560897584)
		26	Weighted median	0.000632281	MR egger	0.148023	MR Egger	0.187135	0.20099	-0.0245014	0.00716965	0.976(P=0.000632281265396962)
	X-23974 levels	23	Inverse variance weighted	0.0318265			Inverse variance weighted	0	0.552924	-0.011712	0.00545609	0.988(P=0.0318264923608936)
		23	Weighted median	0.0373995	MR egger	0.973158	MR Egger	0	0.49102	-0.0166446	0.00799692	0.983(P=0.0373994925227998)
	X-25109 levels	33	Inverse variance weighted	0.0339583			Inverse variance weighted	0.474186	0.00155123	-0.0125071	0.00589799	0.988(P=0.0339583013634315)
		33	Weighted median	0.0477676	MR egger	0.673382	MR Egger	0.487642	0.00117665	-0.013524	0.00683229	0.987(P=0.0477675993067301)
	X-24947 levels	30	Inverse variance weighted	0.00176881			Inverse variance weighted	0.425354	0.00804206	0.0116819	0.00373637	1.012(P=0.00176881332486997)
		30	Weighted median	0.0142538	MR egger	0.493225	MR Egger	0.435618	0.00714347	0.00940104	0.0038359	1.009(P=0.0142538356463685)
	Androsterone sulfate levels	52	Inverse variance weighted	0.0321991			Inverse variance weighted	0.506064	2.1e-05	0.00728262	0.00340003	1.007(P=0.0321991383486811)
		52	Weighted median	0.0029326	MR egger	0.848197	MR Egger	0.51539	1.46e-05	0.00996227	0.00334898	1.01(P=0.00293259822354058)
	Deoxycholic acid glucuronide levels	31	Inverse variance weighted	0.0350391			Inverse variance weighted	0.413484	0.00939168	-0.00701835	0.00332954	0.993(P=0.0350391154773076)
		31	Weighted median	0.00138722	MR egger	0.294873	MR Egger	0.410786	0.0109497	-0.0102336	0.00320069	0.99(P=0.00138722176596221)
	X-12798 levels	36	Inverse variance weighted	0.010952			Inverse variance weighted	0.387225	0.0105305	0.00833851	0.00327742	1.008(P=0.0109520251976247)
		36	Weighted median	0.0225769	MR egger	0.912846	MR Egger	0.40452	0.00783959	0.00732757	0.00321311	1.007(P=0.0225769141242621)
	Arginine to glutamate ratio	31	Inverse variance weighted	0.0154053			Inverse variance weighted	0.627525	1.65e-06	-0.0199969	0.00825394	0.98(P=0.0154053125547957)
		31	Weighted median	0.0481569	MR egger	0.452183	MR Egger	0.63273	1.64e-06	-0.0152954	0.00774065	0.985(P=0.0481568580925786)
	Spermidine to carnitine ratio	29	Inverse variance weighted	0.00968128			Inverse variance weighted	0.455756	0.00443884	0.016019	0.00619209	1.016(P=0.00968128526534283)
		29	Weighted median	0.0125909	MR egger	0.505224	MR Egger	0.466329	0.00388423	0.0178275	0.00714488	1.018(P=0.0125908856961143)
	3-hydroxyisobutyrate to phosphate ratio	33	Inverse variance weighted	0.00263347			Inverse variance weighted	0.153259	0.221634	0.0157424	0.00523426	1.016(P=0.00263347370605281)
		33	Weighted median	0.00275703	MR egger	0.0562879	MR Egger	0.0656927	0.361334	0.0217034	0.00724991	1.022(P=0.00275702566428619)
	Adenosine 5'-monophosphate (AMP) to threonine ratio	31	Inverse variance weighted	0.0224211			Inverse variance weighted	0.313727	0.0506109	0.0141101	0.00618006	1.014(P=0.0224210586402101)
		31	Weighted median	0.0293737	MR egger	0.383793	MR Egger	0.318713	0.0498999	0.0164994	0.00757395	1.017(P=0.0293736889040837)
	Alpha-ketoglutarate to trans-4-hydroxyproline ratio	28	Inverse variance weighted	0.00345315			Inverse variance weighted	0.274221	0.091369	0.017767	0.0060758	1.018(P=0.00345314738541199)
		28	Weighted median	0.0246011	MR egger	0.564105	MR Egger	0.291927	0.0792111	0.0165277	0.00735346	1.017(P=0.0246011473041233)
	Leucine to N-palmitoyl-sphingosine (d18:1 to 16:0) ratio	30	Inverse variance weighted	0.0351867			Inverse variance weighted	0.472987	0.00245969	0.0152623	0.00724635	1.015(P=0.0351866722642181)
		30	Weighted median	0.0277932	MR egger	0.807186	MR Egger	0.490057	0.00174384	0.0178391	0.00810799	1.018(P=0.0277931602009517)

## Sheet: Supplementary data 8
Results of mediation analysis using two-step MR
exposure	mediation	outcome	Total effect ¦Â (95% CI)	Direct effect A ¦Â (95% CI)	Direct effect B ¦Â (95% CI)	Mediated proportion (%)
Cholesterol to benzoate ratio	BMI	CP	-0.038(0.93-0.997)	-0.015(0.97-0.999)	0.12(1.007-1.267)	0.047
Cholesterol to linoleoyl-arachidonoyl-glycerol (18:2 to 20:4) [1] ratio		AP	-0.08(1.021-1.166)	-0.0151.012(1.002-1.022)	0.245(1.157-1.409)	0.0459
5-oxoproline to citrate ratio		CP	0.07(1.004-1.145)	-0.01(0.979-1)	0.12(1.007-1.267)	0.017
4-hydroxyphenylacetate levels		AP	-0.08(0.871-0.98)	-0.015(0.973-0.998)	0.245(1.157-1.409)	0.0459
1-arachidonoyl-GPE (20:4n6) levels	IBD	AP	-0.06(0.897-0.994)	-0.083(0.863-0.981)	0.036(1.013-1.061)	0.0498
1-arachidonoyl-gpc (20:4n6) levels			-0.05(0.918-0.982)	-0.12(0.85-0.947)	0.036(1.013-1.061)	0.0864
